# Supplementary material for: Sesquicaesium hemisodium tetra­cyanidoplatinate(II) sesquihydrate
Source: Acta Crystallogr Sect E Struct Rep Online. 2010 Aug 18;66(Pt 9):i66. doi: 10.1107/S1600536810032551 (PMC3008050; doi:10.1107/S1600536810032551)
Supplement: Supplementary file 1 [file e-66-00i66-sup1.cif]

##############################################################################
###                                                                        ###
###        Electronic paper (Acta Crystallographica Section E)             ###
###                                                                        ###
##############################################################################
#                                                                            #
# This CIF contains the data in a paper accepted for publication in Acta     #
# Crystallographica Section E. It conforms to the requirements of Notes      #
# for Authors for Section E, and has been peer reviewed under the auspices   #
# of the IUCr Commission on Journals.                                        #
#                                                                            #
# Full details of the Crystallographic Information File format               #
# are given in the paper "The Crystallographic Information File (CIF):       #
# a New Standard Archive File for Crystallography" by S. R. Hall, F. H.      #
# Allen and I. D. Brown [Acta Cryst. (1991), A47, 655-685].                  #
#                                                                            #
# The current version of the core CIF dictionary is obtainable from          #
# ftp://ftp.iucr.org/pub/cif_core.dic. The current version number is 2.4.    #
#                                                                            #
# Software is freely available for graphical display of the structure(s) in  #
# this CIF.  For information consult the CIF home page http://www.iucr.org/  #
# cif/home.html                                                              #
#                                                                            #
# This file may be used for bona fide research purposes within the           #
# scientific community so long as proper attribution is given to the journal # 
# article from which it was obtained.                                        #
#                                                                            #
##############################################################################
                                             
data_I
_audit_creation_method     SHELXL-97
_chemical_name_systematic
;
Sesquicaesium hemisodium tetracyanidoplatinate(II) sesquihydrate
;
_chemical_name_common     ?
_chemical_formula_moiety     '1.5(Cs +), 0.5(Na +), C4 N4 Pt1 2-, 1.5(H2 O)'
_chemical_formula_sum     'C8 H6 Cs3 N8 Na O3 Pt2'
_chemical_formula_iupac     'Cs1.5 Na0.5 [Pt(CN)4], 1.5H2 O'
_chemical_formula_weight     1074.11
_chemical_melting_point     ?
_symmetry_cell_setting     monoclinic
_symmetry_space_group_name_H-M     'C 2/c'
_symmetry_space_group_name_Hall     '-C 2yc'
loop_
    _symmetry_equiv_pos_as_xyz
    'x, y, z'
    '-x, y, -z+1/2'
    'x+1/2, y+1/2, z'
    '-x+1/2, y+1/2, -z+1/2'
    '-x, -y, -z'
    'x, -y, z-1/2'
    '-x+1/2, -y+1/2, -z'
    'x+1/2, -y+1/2, z-1/2'
_cell_length_a     17.4090(5)
_cell_length_b     7.21900(10)
_cell_length_c     18.3921(5)
_cell_angle_alpha     90.00
_cell_angle_beta     117.858(4)
_cell_angle_gamma     90.00
_cell_volume     2043.56(11)
_cell_formula_units_Z     4
_cell_measurement_reflns_used     6424
_cell_measurement_theta_min     3.081
_cell_measurement_theta_max     25.622
_cell_measurement_temperature     290(2)
_exptl_crystal_description     'prism'
_exptl_crystal_colour     'colorless'
_exptl_crystal_size_max     0.20
_exptl_crystal_size_mid     0.14
_exptl_crystal_size_min     0.08
_exptl_crystal_density_diffrn     3.491
_exptl_crystal_density_meas     ?
_exptl_crystal_density_method     'not measured'
_exptl_crystal_F_000     1864
_exptl_absorpt_coefficient_mu     18.988
_exptl_absorpt_correction_type     multi-scan
_exptl_absorpt_process_details
;
(<i>CrysAlis Pro</i>; Oxford Diffraction, 2010)
;
_exptl_absorpt_correction_T_min     0.471
_exptl_absorpt_correction_T_max     1.00
_exptl_special_details
;
;
_diffrn_ambient_temperature     290(2)
_diffrn_radiation_type     MoK\a
_diffrn_radiation_wavelength     0.71073
_diffrn_radiation_source     'fine-focus sealed tube'
_diffrn_radiation_monochromator     graphite
_diffrn_measurement_device_type     'Oxford Diffraction Excalibur-E'
_diffrn_measurement_method     '\w scans'
_diffrn_detector_area_resol_mean     16.0514
_diffrn_reflns_number     8164
_diffrn_reflns_av_R_equivalents     0.0186
_diffrn_reflns_av_sigmaI/netI     0.0142
_diffrn_reflns_theta_min     3.12
_diffrn_reflns_theta_max     25.68
_diffrn_reflns_theta_full     25.68
_diffrn_measured_fraction_theta_max     0.998
_diffrn_measured_fraction_theta_full     0.998
_diffrn_reflns_limit_h_min     -21
_diffrn_reflns_limit_h_max     21
_diffrn_reflns_limit_k_min     -8
_diffrn_reflns_limit_k_max     8
_diffrn_reflns_limit_l_min     -22
_diffrn_reflns_limit_l_max     22
_diffrn_standards_number     0
_diffrn_standards_interval_count     .
_diffrn_standards_interval_time     .
_diffrn_standards_decay_%     ?
_refine_special_details
;
Refinement of <i>F</i>^2^ against ALL reflections. The weighted <i>R</i>-factor
<i>wR</i> and goodness of fit <i>S</i> are based on <i>F</i>^2^, conventional
<i>R</i>-factors <i>R</i> are based on <i>F</i>, with <i>F</i> set to zero for
negative <i>F</i>^2^. The threshold expression of <i>F</i>^2^ >
2\s(<i>F</i>^2^) is used only for calculating <i>R</i>-factors(gt) <i>etc</i>.
and is not relevant to the choice of reflections for refinement.
<i>R</i>-factors based on <i>F</i>^2^ are statistically about twice as large
as those based on <i>F</i>, and <i>R</i>- factors based on ALL data will be
even larger.
;
_reflns_number_total     1949
_reflns_number_gt     1789
_reflns_threshold_expression     I>2\s(I)
_refine_ls_structure_factor_coef     Fsqd
_refine_ls_matrix_type     full
_refine_ls_R_factor_all     0.0161
_refine_ls_R_factor_gt     0.0140
_refine_ls_wR_factor_gt     0.0334
_refine_ls_wR_factor_ref     0.0336
_refine_ls_goodness_of_fit_ref     1.150
_refine_ls_restrained_S_all     1.149
_refine_ls_number_reflns     1949
_refine_ls_number_parameters     126
_refine_ls_number_restraints     6
_refine_ls_hydrogen_treatment     mixed
_refine_ls_weighting_scheme     calc
_refine_ls_weighting_details
         'calc w=1/[\s^2^(Fo^2^)+(0.0147P)^2^+4.0939P] where P=(Fo^2^+2Fc^2^)/3'
_atom_sites_solution_hydrogens     difmap
_atom_sites_solution_primary     direct
_atom_sites_solution_secondary     difmap
_refine_ls_shift/su_max     0.002
_refine_ls_shift/su_mean     0.000
_refine_diff_density_max     0.625
_refine_diff_density_min     -0.473
_refine_ls_extinction_method     'SHELXL97 (Sheldrick, 2008)'
_refine_ls_extinction_coef     0.000819(19)
_refine_ls_extinction_expression
                                  'Fc^*^=kFc[1+0.001xFc^2^\l^3^/sin(2\q)]^-1/4^'
loop_
    _atom_type_symbol
    _atom_type_description
    _atom_type_scat_dispersion_real
    _atom_type_scat_dispersion_imag
    _atom_type_scat_source
    'C' 'C' 0.0033 0.0016
                         'International Tables Vol C Tables 4.2.6.8 and 6.1.1.4'
    'H' 'H' 0.0000 0.0000
                         'International Tables Vol C Tables 4.2.6.8 and 6.1.1.4'
    'N' 'N' 0.0061 0.0033
                         'International Tables Vol C Tables 4.2.6.8 and 6.1.1.4'
    'O' 'O' 0.0106 0.0060
                         'International Tables Vol C Tables 4.2.6.8 and 6.1.1.4'
    'Cs' 'Cs' -0.3680 2.1192
                         'International Tables Vol C Tables 4.2.6.8 and 6.1.1.4'
    'Pt' 'Pt' -1.7033 8.3905
                         'International Tables Vol C Tables 4.2.6.8 and 6.1.1.4'
    'Na' 'Na' 0.0362 0.0249
                         'International Tables Vol C Tables 4.2.6.8 and 6.1.1.4'
_computing_data_collection
;
<i>CrysAlis Pro</i> (Oxford Diffraction, 2010)
;
_computing_cell_refinement
;
<i>CrysAlis Pro</i> (Oxford Diffraction, 2010)
;
_computing_data_reduction
;
<i>CrysAlis Pro</i> (Oxford Diffraction, 2010)
;
_computing_structure_solution     'SHELXS97 (Sheldrick, 2008)'
_computing_structure_refinement     'SHELXL97 (Sheldrick, 2008)'
_computing_molecular_graphics     '<i>OLEX2</i> (Dolomanov <i>et al.</i>, 2009)'
_computing_publication_material     '<i>publCIF</i> (Westrip, 2010)'
loop_
    _atom_site_type_symbol
    _atom_site_label
    _atom_site_fract_x
    _atom_site_fract_y
    _atom_site_fract_z
    _atom_site_U_iso_or_equiv
    _atom_site_adp_type
    _atom_site_calc_flag
    _atom_site_refinement_flags
    _atom_site_occupancy
    _atom_site_disorder_assembly
    _atom_site_disorder_group
    Cs Cs1 0.0000 1.18745(7) -0.2500 0.04903(13) Uani d S 1 . .
    Cs Cs2 0.111975(18) 0.76781(4) -0.017780(19) 0.03819(9) Uani d . 1 . .
    Na Na1 0.2500 0.2500 0.0000 0.0307(5) Uani d S 1 . .
    Pt Pt1 0.236863(10) 0.51660(2) 0.244311(9) 0.02326(7) Uani d . 1 . .
    C C1 0.3610(3) 0.5200(6) 0.3297(3) 0.0321(10) Uani d . 1 . .
    C C2 0.2026(3) 0.5153(5) 0.3330(2) 0.0285(9) Uani d . 1 . .
    C C3 0.1120(3) 0.5245(6) 0.1605(3) 0.0298(9) Uani d . 1 . .
    C C4 0.2736(3) 0.5128(5) 0.1564(2) 0.0267(9) Uani d . 1 . .
    N N1 0.4315(3) 0.5232(6) 0.3789(3) 0.0477(11) Uani d . 1 . .
    N N2 0.1834(3) 0.5155(6) 0.3851(3) 0.0446(10) Uani d . 1 . .
    N N3 0.0407(3) 0.5366(6) 0.1146(3) 0.0465(10) Uani d . 1 . .
    N N4 0.2955(3) 0.5061(5) 0.1069(2) 0.0376(9) Uani d . 1 . .
    O O1 0.1138(2) 0.2401(5) -0.0028(2) 0.0443(9) Uani d D 1 . .
    H H1A 0.109(3) 0.213(8) 0.040(2) 0.066 Uiso d D 1 . .
    H H1B 0.070(2) 0.289(7) -0.040(2) 0.066 Uiso d D 1 . .
    O O2 0.0000 0.7576(8) -0.2500 0.087(2) Uani d SD 1 . .
    H H2 -0.031(5) 0.698(5) -0.2927(19) 0.131 Uiso d D 1 . .
loop_
    _atom_site_aniso_label
    _atom_site_aniso_U_11
    _atom_site_aniso_U_22
    _atom_site_aniso_U_33
    _atom_site_aniso_U_12
    _atom_site_aniso_U_13
    _atom_site_aniso_U_23
    Cs1 0.0443(2) 0.0501(3) 0.0628(3) 0.000 0.0335(2) 0.000
    Cs2 0.02998(15) 0.04395(17) 0.04217(17) 0.00112(12) 0.01814(13) 0.00518(13)
    Na1 0.0286(12) 0.0374(13) 0.0269(12) -0.0005(10) 0.0135(10) 0.0005(10)
    Pt1 0.02326(9) 0.02732(10) 0.01992(9) -0.00030(6) 0.01069(7) -0.00112(6)
    C1 0.033(2) 0.035(2) 0.029(2) -0.0009(19) 0.016(2) -0.0013(19)
    C2 0.028(2) 0.028(2) 0.027(2) -0.0014(17) 0.0107(18) -0.0025(17)
    C3 0.032(2) 0.034(2) 0.026(2) -0.0021(18) 0.0149(19) -0.0017(18)
    C4 0.025(2) 0.026(2) 0.026(2) 0.0001(17) 0.0094(17) -0.0009(17)
    N1 0.031(2) 0.059(3) 0.043(2) -0.0010(19) 0.0084(19) -0.003(2)
    N2 0.059(3) 0.050(2) 0.038(2) -0.004(2) 0.033(2) -0.0024(19)
    N3 0.032(2) 0.056(3) 0.042(2) -0.0005(19) 0.0088(19) -0.004(2)
    N4 0.043(2) 0.044(2) 0.034(2) -0.0008(18) 0.0247(18) -0.0023(17)
    O1 0.0303(16) 0.066(2) 0.038(2) 0.0061(16) 0.0175(15) 0.0116(17)
    O2 0.083(5) 0.069(4) 0.127(7) 0.000 0.063(5) 0.000
_geom_special_details
;
All e.s.d.'s (except the e.s.d. in the dihedral angle between two l.s. planes)
are estimated using the full covariance matrix. The cell e.s.d.'s are taken
into account individually in the estimation of e.s.d.'s in distances, angles
and torsion angles; correlations between e.s.d.'s in cell parameters are only
used when they are defined by crystal symmetry. An approximate (isotropic)
treatment of cell e.s.d.'s is used for estimating e.s.d.'s involving l.s.
planes.
;
loop_
    _geom_bond_atom_site_label_1
    _geom_bond_atom_site_label_2
    _geom_bond_site_symmetry_2
    _geom_bond_distance
    _geom_bond_publ_flag
    Cs1 O2 . 3.103(6) ?
    Cs1 N1 7_565 3.464(4) ?
    Cs2 N1 8_465 3.191(4) ?
    Cs2 N4 7_565 3.227(4) ?
    Cs2 N3 5_565 3.262(4) ?
    Cs2 N2 6_565 3.316(4) ?
    Cs2 O1 1_565 3.420(4) ?
    Cs2 N4 . 3.491(4) ?
    Na1 O1 . 2.349(3) ?
    Na1 N2 4_545 2.527(4) ?
    Na1 N4 . 2.541(4) ?
    Pt1 C2 . 1.982(4) ?
    Pt1 C1 . 1.991(4) ?
    Pt1 C3 . 1.993(4) ?
    Pt1 C4 . 1.996(4) ?
    C1 N1 . 1.135(6) ?
    C2 N2 . 1.153(6) ?
    C3 N3 . 1.132(6) ?
    C4 N4 . 1.141(5) ?
    O1 H1A . 0.85(4) ?
    O1 H1B . 0.83(4) ?
    O2 H2 . 0.84(3) ?
loop_
    _geom_angle_atom_site_label_1
    _geom_angle_atom_site_label_2
    _geom_angle_atom_site_label_3
    _geom_angle_site_symmetry_1
    _geom_angle_site_symmetry_3
    _geom_angle
    _geom_angle_publ_flag
    O2 Cs1 N1 . 7_565 63.96(7) ?
    O2 Cs1 N1 . 8_465 63.96(7) ?
    N1 Cs1 N1 7_565 8_465 127.93(15) ?
    O2 Cs1 N3 . 5_575 124.57(7) ?
    N1 Cs1 N3 7_565 5_575 169.41(10) ?
    N1 Cs1 N3 8_465 5_575 61.00(10) ?
    O2 Cs1 N3 . 6_575 124.57(7) ?
    N1 Cs1 N3 7_565 6_575 61.00(10) ?
    N1 Cs1 N3 8_465 6_575 169.41(10) ?
    N3 Cs1 N3 5_575 6_575 110.86(14) ?
    O2 Cs1 N4 . 8_465 67.01(6) ?
    N1 Cs1 N4 7_565 8_465 82.40(9) ?
    N1 Cs1 N4 8_465 8_465 77.84(9) ?
    N3 Cs1 N4 5_575 8_465 106.38(9) ?
    N3 Cs1 N4 6_575 8_465 99.28(9) ?
    O2 Cs1 N4 . 7_565 67.01(6) ?
    N1 Cs1 N4 7_565 7_565 77.84(9) ?
    N1 Cs1 N4 8_465 7_565 82.40(9) ?
    N3 Cs1 N4 5_575 7_565 99.28(9) ?
    N3 Cs1 N4 6_575 7_565 106.38(9) ?
    N4 Cs1 N4 8_465 7_565 134.02(12) ?
    O2 Cs1 N2 . 6_575 125.63(6) ?
    N1 Cs1 N2 7_565 6_575 104.50(9) ?
    N1 Cs1 N2 8_465 6_575 105.13(9) ?
    N3 Cs1 N2 5_575 6_575 65.76(9) ?
    N3 Cs1 N2 6_575 6_575 75.49(9) ?
    N4 Cs1 N2 8_465 6_575 167.20(9) ?
    N4 Cs1 N2 7_565 6_575 58.66(9) ?
    O2 Cs1 N2 . 5_575 125.63(6) ?
    N1 Cs1 N2 7_565 5_575 105.13(9) ?
    N1 Cs1 N2 8_465 5_575 104.50(9) ?
    N3 Cs1 N2 5_575 5_575 75.49(9) ?
    N3 Cs1 N2 6_575 5_575 65.76(9) ?
    N4 Cs1 N2 8_465 5_575 58.66(9) ?
    N4 Cs1 N2 7_565 5_575 167.20(9) ?
    N2 Cs1 N2 6_575 5_575 108.74(13) ?
    O2 Cs1 C1 . 8_465 66.00(7) ?
    N1 Cs1 C1 7_565 8_465 126.47(9) ?
    N1 Cs1 C1 8_465 8_465 17.94(9) ?
    N3 Cs1 C1 5_575 8_465 63.92(10) ?
    N3 Cs1 C1 6_575 8_465 154.32(10) ?
    N4 Cs1 C1 8_465 8_465 61.35(9) ?
    N4 Cs1 C1 7_565 8_465 99.31(9) ?
    N2 Cs1 C1 6_575 8_465 119.49(9) ?
    N2 Cs1 C1 5_575 8_465 88.95(9) ?
    O2 Cs1 C1 . 7_565 66.00(7) ?
    N1 Cs1 C1 7_565 7_565 17.94(9) ?
    N1 Cs1 C1 8_465 7_565 126.47(9) ?
    N3 Cs1 C1 5_575 7_565 154.32(10) ?
    N3 Cs1 C1 6_575 7_565 63.92(10) ?
    N4 Cs1 C1 8_465 7_565 99.31(9) ?
    N4 Cs1 C1 7_565 7_565 61.35(9) ?
    N2 Cs1 C1 6_575 7_565 88.95(9) ?
    N2 Cs1 C1 5_575 7_565 119.49(9) ?
    C1 Cs1 C1 8_465 7_565 132.01(13) ?
    O2 Cs1 C3 . 6_575 123.99(6) ?
    N1 Cs1 C3 7_565 6_575 61.52(10) ?
    N1 Cs1 C3 8_465 6_575 165.39(9) ?
    N3 Cs1 C3 5_575 6_575 108.55(9) ?
    N3 Cs1 C3 6_575 6_575 17.71(9) ?
    N4 Cs1 C3 8_465 6_575 116.12(9) ?
    N4 Cs1 C3 7_565 6_575 89.80(9) ?
    N2 Cs1 C3 6_575 6_575 60.29(9) ?
    N2 Cs1 C3 5_575 6_575 81.03(9) ?
    C1 Cs1 C3 8_465 6_575 168.91(9) ?
    C1 Cs1 C3 7_565 6_575 58.23(9) ?
    N1 Cs2 N4 8_465 7_565 92.57(11) ?
    N1 Cs2 N3 8_465 5_565 70.67(10) ?
    N4 Cs2 N3 7_565 5_565 122.44(10) ?
    N1 Cs2 N2 8_465 6_565 118.92(11) ?
    N4 Cs2 N2 7_565 6_565 68.68(9) ?
    N3 Cs2 N2 5_565 6_565 72.87(11) ?
    N1 Cs2 O1 8_465 1_565 62.99(9) ?
    N4 Cs2 O1 7_565 1_565 63.17(8) ?
    N3 Cs2 O1 5_565 1_565 133.63(9) ?
    N2 Cs2 O1 6_565 1_565 131.82(9) ?
    N1 Cs2 N4 8_465 . 172.46(10) ?
    N4 Cs2 N4 7_565 . 94.96(9) ?
    N3 Cs2 N4 5_565 . 104.84(9) ?
    N2 Cs2 N4 6_565 . 64.01(10) ?
    O1 Cs2 N4 1_565 . 121.04(8) ?
    N1 Cs2 N1 8_465 4 72.40(12) ?
    N4 Cs2 N1 7_565 4 115.65(10) ?
    N3 Cs2 N1 5_565 4 110.69(10) ?
    N2 Cs2 N1 6_565 4 168.32(10) ?
    O1 Cs2 N1 1_565 4 54.15(9) ?
    N4 Cs2 N1 . 4 104.40(9) ?
    N1 Cs2 N3 8_465 . 93.85(10) ?
    N4 Cs2 N3 7_565 . 170.13(9) ?
    N3 Cs2 N3 5_565 . 66.92(12) ?
    N2 Cs2 N3 6_565 . 114.26(10) ?
    O1 Cs2 N3 1_565 . 113.53(9) ?
    N4 Cs2 N3 . . 78.72(9) ?
    N1 Cs2 N3 4 . 59.58(10) ?
    N1 Cs2 C4 8_465 . 155.22(10) ?
    N4 Cs2 C4 7_565 . 109.89(10) ?
    N3 Cs2 C4 5_565 . 103.78(10) ?
    N2 Cs2 C4 6_565 . 80.30(10) ?
    O1 Cs2 C4 1_565 . 117.45(8) ?
    N4 Cs2 C4 . . 18.33(9) ?
    N1 Cs2 C4 4 . 88.03(9) ?
    N3 Cs2 C4 . . 62.56(9) ?
    N1 Cs2 N2 8_465 4 122.71(10) ?
    N4 Cs2 N2 7_565 4 62.33(9) ?
    N3 Cs2 N2 5_565 4 166.50(10) ?
    N2 Cs2 N2 6_565 4 99.52(9) ?
    O1 Cs2 N2 1_565 4 59.73(8) ?
    N4 Cs2 N2 . 4 61.66(9) ?
    N1 Cs2 N2 4 4 74.63(9) ?
    N3 Cs2 N2 . 4 107.83(9) ?
    C4 Cs2 N2 . 4 63.43(9) ?
    N1 Cs2 C3 8_465 . 110.04(10) ?
    N4 Cs2 C3 7_565 . 153.14(10) ?
    N3 Cs2 C3 5_565 . 80.06(10) ?
    N2 Cs2 C3 6_565 . 109.76(10) ?
    O1 Cs2 C3 1_565 . 113.80(9) ?
    N4 Cs2 C3 . . 62.76(9) ?
    N1 Cs2 C3 4 . 61.13(9) ?
    N3 Cs2 C3 . . 17.67(9) ?
    C4 Cs2 C3 . . 45.64(9) ?
    N2 Cs2 C3 4 . 92.48(9) ?
    N1 Cs2 C1 8_465 4 89.08(11) ?
    N4 Cs2 C1 7_565 4 110.29(9) ?
    N3 Cs2 C1 5_565 4 123.44(10) ?
    N2 Cs2 C1 6_565 4 151.87(10) ?
    O1 Cs2 C1 1_565 4 56.47(9) ?
    N4 Cs2 C1 . 4 88.55(9) ?
    N1 Cs2 C1 4 4 17.65(9) ?
    N3 Cs2 C1 . 4 62.37(9) ?
    C4 Cs2 C1 . 4 73.70(9) ?
    N2 Cs2 C1 4 4 59.27(9) ?
    C3 Cs2 C1 . 4 57.73(9) ?
    O1 Na1 O1 . 7 180.00(17) ?
    O1 Na1 N2 . 4_545 93.58(13) ?
    O1 Na1 N2 7 4_545 86.42(13) ?
    O1 Na1 N2 . 6_565 86.42(13) ?
    O1 Na1 N2 7 6_565 93.58(13) ?
    N2 Na1 N2 4_545 6_565 180.00(16) ?
    O1 Na1 N4 . 7 90.84(13) ?
    O1 Na1 N4 7 7 89.16(13) ?
    N2 Na1 N4 4_545 7 90.85(13) ?
    N2 Na1 N4 6_565 7 89.15(13) ?
    O1 Na1 N4 . . 89.16(13) ?
    O1 Na1 N4 7 . 90.84(13) ?
    N2 Na1 N4 4_545 . 89.15(13) ?
    N2 Na1 N4 6_565 . 90.85(13) ?
    N4 Na1 N4 7 . 180.00(18) ?
    C2 Pt1 C1 . . 89.08(17) ?
    C2 Pt1 C3 . . 89.86(17) ?
    C1 Pt1 C3 . . 177.41(17) ?
    C2 Pt1 C4 . . 178.54(16) ?
    C1 Pt1 C4 . . 89.91(17) ?
    C3 Pt1 C4 . . 91.18(16) ?
    N1 C1 Pt1 . . 179.2(4) ?
    N1 C1 Cs1 . 7_565 70.0(3) ?
    Pt1 C1 Cs1 . 7_565 110.74(16) ?
    N1 C1 Cs2 . 4_545 69.5(3) ?
    Pt1 C1 Cs2 . 4_545 110.15(16) ?
    Cs1 C1 Cs2 7_565 4_545 110.37(11) ?
    N2 C2 Pt1 . . 179.4(4) ?
    N2 C2 Cs1 . 5_575 75.9(3) ?
    Pt1 C2 Cs1 . 5_575 104.31(14) ?
    N2 C2 Cs2 . 4_545 73.6(3) ?
    Pt1 C2 Cs2 . 4_545 106.10(15) ?
    Cs1 C2 Cs2 5_575 4_545 148.78(12) ?
    N3 C3 Pt1 . . 176.8(4) ?
    N3 C3 Cs1 . 5_575 70.7(3) ?
    Pt1 C3 Cs1 . 5_575 106.37(15) ?
    N3 C3 Cs2 . . 75.9(3) ?
    Pt1 C3 Cs2 . . 104.23(15) ?
    Cs1 C3 Cs2 5_575 . 110.00(11) ?
    N4 C4 Pt1 . . 178.2(4) ?
    N4 C4 Cs2 . . 74.1(3) ?
    Pt1 C4 Cs2 . . 107.38(14) ?
    N4 C4 Cs1 . 7_565 71.4(3) ?
    Pt1 C4 Cs1 . 7_565 107.30(14) ?
    Cs2 C4 Cs1 . 7_565 144.19(12) ?
    C1 N1 Cs2 . 8_566 151.8(4) ?
    C1 N1 Cs1 . 7_565 92.0(3) ?
    Cs2 N1 Cs1 8_566 7_565 93.27(11) ?
    C1 N1 Cs2 . 4_545 92.8(3) ?
    Cs2 N1 Cs2 8_566 4_545 107.60(12) ?
    Cs1 N1 Cs2 7_565 4_545 121.89(13) ?
    C2 N2 Na1 . 4 119.8(3) ?
    C2 N2 Cs2 . 6_566 140.8(3) ?
    Na1 N2 Cs2 4 6_566 95.96(12) ?
    C2 N2 Cs1 . 5_575 86.4(3) ?
    Na1 N2 Cs1 4 5_575 95.09(12) ?
    Cs2 N2 Cs1 6_566 5_575 107.33(11) ?
    C2 N2 Cs2 . 4_545 89.0(3) ?
    Na1 N2 Cs2 4 4_545 81.26(11) ?
    Cs2 N2 Cs2 6_566 4_545 80.48(9) ?
    Cs1 N2 Cs2 5_575 4_545 171.76(12) ?
    C3 N3 Cs2 . 5_565 133.2(3) ?
    C3 N3 Cs1 . 5_575 91.6(3) ?
    Cs2 N3 Cs1 5_565 5_575 112.71(12) ?
    C3 N3 Cs2 . . 86.4(3) ?
    Cs2 N3 Cs2 5_565 . 113.08(12) ?
    Cs1 N3 Cs2 5_575 . 117.54(12) ?
    C4 N4 Na1 . . 123.3(3) ?
    C4 N4 Cs2 . 7_565 144.7(3) ?
    Na1 N4 Cs2 . 7_565 91.37(11) ?
    C4 N4 Cs2 . . 87.6(3) ?
    Na1 N4 Cs2 . . 91.55(11) ?
    Cs2 N4 Cs2 7_565 . 85.04(9) ?
    C4 N4 Cs1 . 7_565 91.0(3) ?
    Na1 N4 Cs1 . 7_565 97.36(11) ?
    Cs2 N4 Cs1 7_565 7_565 90.55(9) ?
    Cs2 N4 Cs1 . 7_565 170.16(12) ?
    Na1 O1 Cs2 . 1_545 90.18(10) ?
    Na1 O1 H1A . . 121(4) ?
    Cs2 O1 H1A 1_545 . 81(4) ?
    Na1 O1 H1B . . 122(4) ?
    Cs2 O1 H1B 1_545 . 113(4) ?
    H1A O1 H1B . . 115(4) ?
    Cs1 O2 Cs2 . 2_554 88.88(9) ?
    Cs1 O2 Cs2 . . 88.88(9) ?
    Cs2 O2 Cs2 2_554 . 177.76(18) ?
    Cs1 O2 H2 . . 121(3) ?
    Cs2 O2 H2 . . 147(4) ?
loop_
    _geom_hbond_atom_site_label_D
    _geom_hbond_atom_site_label_H
    _geom_hbond_atom_site_label_A
    _geom_hbond_site_symmetry_A
    _geom_hbond_distance_DH
    _geom_hbond_distance_HA
    _geom_hbond_distance_DA
    _geom_hbond_angle_DHA
    O1 H1A N1 4_545 0.847(19) 2.37(3) 3.154(6) 155(5)
    O1 H1B N3 5_565 0.829(19) 2.17(2) 2.982(5) 166(5)
data_global
_journal_date_recd_electronic     2010-07-26
_journal_date_accepted     2010-08-12
_journal_name_full     'Acta Crystallographica, Section E'
_journal_year     2010
_journal_volume     66
_journal_issue      9
_journal_page_first     i66
_journal_page_last     i66
_journal_paper_category     QI
_journal_coeditor_code     WM2385
_publ_contact_author_name     'Richard E. Sykora'
_publ_contact_author_address
;
Department of Chemistry
University of South Alabama
Mobile, AL 36688
;
_publ_contact_author_email     'rsykora@jaguar1.usouthal.edu'
_publ_contact_author_fax     '1 251-460-7359'
_publ_contact_author_phone     '1 251-460-7422'
_publ_section_title
;
Sesquicaesium hemisodium tetracyanidoplatinate(II) sesquihydrate
;
loop_
    _publ_author_name
    _publ_author_footnote
    _publ_author_address
    'Weber, Andrew P.' .
;
Department of Chemistry
University of South Alabama
Mobile
AL 36688-0002
USA
;
    'Stojanovic, Milorad' .
;
Department of Chemistry
University of South Alabama
Mobile
AL 36688-0002
USA
;
    'Pischek, Matthew R.' .
;
Department of Chemistry
University of South Alabama
Mobile
AL 36688-0002
USA
;
    'Sykora, Richard E.' .
;
Department of Chemistry
University of South Alabama
Mobile
AL 36688-0002
USA
;
