# Supplementary material for: Sesquicaesium hemisodium tetra­cyanidoplatinate(II) sesquihydrate
Source: Acta Crystallogr Sect E Struct Rep Online. 2010 Aug 18;66(Pt 9):i66. doi: 10.1107/S1600536810032551 (PMC3008050; doi:10.1107/S1600536810032551)
Supplement: Supplementary file 2 [file e-66-00i66-Isup2.hkl]

# 
# h,k,l, Fc-squared, Fo-squared, sigma(Fo-squared) and status flag 
# 
data_I
_shelx_title ' multi in C2/c' 
_shelx_refln_list_code          4 
_shelx_F_calc_maximum     1204.44 
_exptl_crystal_F_000      1864.00 
_reflns_d_resolution_high  0.8201 
 
loop_ 
 _symmetry_equiv_pos_as_xyz 
 'x, y, z' 
 '-x, y, -z+1/2' 
 'x+1/2, y+1/2, z' 
 '-x+1/2, y+1/2, -z+1/2' 
 '-x, -y, -z' 
 'x, -y, z-1/2' 
 '-x+1/2, -y+1/2, -z' 
 'x+1/2, -y+1/2, z-1/2' 
 
_cell_length_a    17.4090 
_cell_length_b     7.2190 
_cell_length_c    18.3921 
_cell_angle_alpha  90.000 
_cell_angle_beta  117.858 
_cell_angle_gamma  90.000 
 
_shelx_F_squared_multiplier     1.000 
 
loop_ 
 _refln_index_h 
 _refln_index_k 
 _refln_index_l 
 _refln_F_squared_calc 
 _refln_F_squared_meas 
 _refln_F_squared_sigma 
 _refln_observed_status 
   4   0   0   132022.78   136807.78    679.13 o 
   6   0   0   221090.09   224711.63   1103.79 o 
   8   0   0   480341.72   488582.72   1618.61 o 
  10   0   0     1700.64     1899.35    144.39 o 
  12   0   0    13452.54    14152.36    379.50 o 
  14   0   0    37302.27    37514.02    482.63 o 
  16   0   0    21199.36    20435.94    431.27 o 
  18   0   0    12253.18    12099.53    461.18 o 
   1   1   0     2122.56     3590.98     83.99 o 
   3   1   0    29121.91    30251.97    180.44 o 
   5   1   0    37422.15    39200.59    169.57 o 
   7   1   0    78306.15    77274.73    186.17 o 
   9   1   0    32136.04    31799.55    189.80 o 
  11   1   0    74126.41    72904.73    303.85 o 
  13   1   0    36578.99    36915.01    449.91 o 
  15   1   0    62007.05    62337.04    454.62 o 
  17   1   0    27308.63    27688.33    346.99 o 
   0   2   0    50608.63    56122.51    359.85 o 
   2   2   0   555659.13   559711.50   4282.76 o 
   4   2   0   402187.47   409889.28   4462.42 o 
   6   2   0   104865.45   103552.20    665.65 o 
   8   2   0     3997.06     4275.14    118.43 o 
  10   2   0   178006.69   178238.22    653.94 o 
  12   2   0    24075.76    23913.31    358.82 o 
  14   2   0      391.71      673.38    150.44 o 
  16   2   0      343.89      402.96    336.93 o 
  18   2   0    14056.71    14421.34   1032.26 o 
   1   3   0    64951.94    64780.12    193.26 o 
   3   3   0      745.48      825.96     39.75 o 
   5   3   0    38656.53    38337.07    185.48 o 
   7   3   0     4317.58     4182.26    146.81 o 
   9   3   0   126685.79   124304.60    580.30 o 
  11   3   0    15787.77    15773.59    217.53 o 
  13   3   0    30766.23    30681.30    352.29 o 
  15   3   0    29865.77    30994.73    480.42 o 
  17   3   0    45877.57    46356.32    599.34 o 
   0   4   0   596259.94   606757.37   4058.45 o 
   2   4   0   134940.08   133158.14    653.74 o 
   4   4   0    23102.31    22414.70    132.52 o 
   6   4   0   148827.97   146231.95   1042.92 o 
   8   4   0   132636.37   130937.86    627.78 o 
  10   4   0     3846.93     3853.96    155.32 o 
  12   4   0     1762.82     1880.39    284.47 o 
  14   4   0    27233.04    27274.05    463.13 o 
  16   4   0     4707.36     5437.67    352.29 o 
   1   5   0    18775.64    18453.95    194.22 o 
   3   5   0     8838.96     9172.38    199.08 o 
   5   5   0    14726.08    14235.10    132.97 o 
   7   5   0    42972.94    42520.71    543.67 o 
   9   5   0      503.54      737.44    249.19 o 
  11   5   0    33972.55    33943.24    536.24 o 
  13   5   0    20232.55    21337.68    484.36 o 
  15   5   0    21297.94    21893.99    744.71 o 
   0   6   0    35292.63    34738.34    992.96 o 
   2   6   0    43093.50    43672.07    951.67 o 
   4   6   0   112663.11   113691.38   1242.53 o 
   6   6   0     6654.71     6999.96    320.70 o 
   8   6   0     7250.17     7390.55    269.03 o 
  10   6   0    15915.23    16212.16    397.92 o 
  12   6   0    13911.79    14333.16    357.65 o 
   1   7   0     7677.14     7777.86    549.03 o 
   3   7   0     3592.72     3611.70    264.24 o 
   5   7   0      185.16      169.70    249.86 o 
   7   7   0     2024.52     2356.36    281.60 o 
   9   7   0    23339.28    24274.21    455.32 o 
  11   7   0     4292.22     4609.29    323.10 o 
   0   8   0    27618.35    29005.70    916.16 o 
   2   8   0    25100.88    27030.68    933.99 o 
   4   8   0     1889.33     1737.18    278.96 o 
   6   8   0    21531.28    21807.78   1105.62 o 
 -19   1   1     3233.00     3320.24    361.36 o 
 -17   1   1    13523.46    13615.41    272.83 o 
 -15   1   1    17798.96    18075.11    274.20 o 
 -13   1   1     4999.41     4997.30    182.02 o 
 -11   1   1    24683.40    24498.85    189.03 o 
  -9   1   1    11119.23    11463.85    122.90 o 
  -7   1   1    91678.82    93586.09    299.09 o 
  -5   1   1   104562.57   107262.20    550.36 o 
  -3   1   1    23084.19    24546.17    120.91 o 
  -1   1   1     2105.78     3573.02    196.11 o 
   1   1   1    89039.36    92602.11   1150.51 o 
   3   1   1   192842.95   203183.09    733.99 o 
   5   1   1     3019.88     3678.43     90.84 o 
   7   1   1    17721.31    18328.68    159.46 o 
   9   1   1     6394.81     6514.18     95.60 o 
  11   1   1    52580.38    51195.39    517.06 o 
  13   1   1    14042.07    14383.64    243.49 o 
  15   1   1     4981.50     5011.24    212.49 o 
  17   1   1      476.48      527.27    222.20 o 
 -18   2   1      405.66      500.70    323.60 o 
 -16   2   1     1593.34     1808.95    229.14 o 
 -14   2   1     6223.48     6180.04    179.95 o 
 -12   2   1       39.02      105.21    137.17 o 
 -10   2   1     7577.22     7619.22    101.55 o 
  -8   2   1     2801.97     2855.19     93.33 o 
  -6   2   1    56939.78    56358.77    328.76 o 
  -4   2   1     1059.85     1231.36     70.13 o 
  -2   2   1    29219.74    29337.85    206.94 o 
   0   2   1     2261.29     2731.81     73.01 o 
   2   2   1    75323.75    76234.20    674.83 o 
   4   2   1      292.80      396.40     41.48 o 
   6   2   1    14810.15    14773.56    187.83 o 
   8   2   1      449.24      522.84     63.16 o 
  10   2   1    16061.21    16271.51    147.11 o 
  12   2   1     2798.80     3004.52    152.89 o 
  14   2   1     1852.48     2113.34    196.08 o 
  16   2   1        6.50       18.71    301.96 o 
 -17   3   1       44.60      201.45    310.60 o 
 -15   3   1    27582.79    27269.37    462.56 o 
 -13   3   1     1919.39     2088.15    205.48 o 
 -11   3   1     4212.92     4219.59    187.64 o 
  -9   3   1     1735.49     1811.57     80.40 o 
  -7   3   1    65477.62    64765.51    278.01 o 
  -5   3   1    14790.09    15514.25    149.93 o 
  -3   3   1    20589.60    20397.25    130.60 o 
  -1   3   1    16865.13    17256.18    132.31 o 
   1   3   1    12797.22    13348.41     92.03 o 
   3   3   1    91658.36    92303.29    235.45 o 
   5   3   1    12620.04    12149.23    195.27 o 
   7   3   1     4608.20     4494.07     83.11 o 
   9   3   1     7129.67     7190.63    111.44 o 
  11   3   1    50878.53    50126.03    287.59 o 
  13   3   1       54.87      297.73    282.77 o 
  15   3   1      143.90      155.46    303.35 o 
  17   3   1     7848.55     8256.24    443.91 o 
 -16   4   1     7781.52     7843.23    370.39 o 
 -14   4   1     1255.24     1489.59    292.63 o 
 -12   4   1     4260.11     4321.89    335.12 o 
 -10   4   1     4348.32     4466.34    169.34 o 
  -8   4   1    44215.93    44075.34    325.83 o 
  -6   4   1     2132.90     2241.09    100.12 o 
  -4   4   1    40422.02    39695.71    275.47 o 
  -2   4   1    24176.20    23837.34    197.61 o 
   0   4   1    99347.55    98958.40    235.89 o 
   2   4   1     3286.31     3405.60     74.78 o 
   4   4   1    87288.26    84501.66    588.09 o 
   6   4   1    10455.20     9590.48    189.23 o 
   8   4   1    15423.50    15155.28    227.14 o 
  10   4   1     1002.01     1119.22    212.26 o 
  12   4   1    15795.27    16491.86    392.44 o 
  14   4   1       96.39       42.12    300.41 o 
  16   4   1       38.02      252.79    303.30 o 
 -15   5   1     1509.41     1436.85    304.41 o 
 -13   5   1     2119.70     1919.34    314.10 o 
 -11   5   1    45390.83    45850.92    521.23 o 
  -9   5   1     2147.16     2011.73    251.79 o 
  -7   5   1       42.01      200.46    253.46 o 
  -5   5   1     8792.06     8712.65    120.22 o 
  -3   5   1    40135.18    39788.00    229.85 o 
  -1   5   1    12660.25    12543.72    191.05 o 
   1   5   1     1883.74     1942.64     99.56 o 
   3   5   1     3659.13     3566.59     74.60 o 
   5   5   1       44.90      238.63    100.39 o 
   7   5   1    44682.06    43938.79    643.94 o 
   9   5   1     2676.90     2905.27    290.73 o 
  11   5   1      122.84       98.03    243.54 o 
  13   5   1     6522.44     6423.68    350.04 o 
 -14   6   1     6082.02     6069.40    362.26 o 
 -12   6   1     4657.04     4720.37    396.51 o 
 -10   6   1     4545.20     4790.14    312.49 o 
  -8   6   1     1081.78     1498.19    266.78 o 
  -6   6   1    55059.60    55359.57    453.22 o 
  -4   6   1    10175.62    10459.21    268.95 o 
  -2   6   1    16857.38    16790.01    221.63 o 
   0   6   1    25658.85    25404.20    278.29 o 
   2   6   1    74668.47    74509.58   1372.81 o 
   4   6   1     6922.59     7140.65    306.38 o 
   6   6   1    10687.75    10821.34    324.14 o 
   8   6   1    12671.59    12839.22    348.23 o 
  10   6   1    17137.26    17550.53    408.32 o 
  12   6   1      464.99      494.37    251.38 o 
 -11   7   1      111.73       72.53    275.67 o 
  -9   7   1    11388.05    12164.61    538.41 o 
  -7   7   1     5881.96     6128.95    304.25 o 
  -5   7   1     2599.37     2725.17    266.46 o 
  -3   7   1     5673.32     5860.86    345.14 o 
  -1   7   1     9765.56     9777.73    207.13 o 
   1   7   1     1360.50     1735.34    252.50 o 
   3   7   1     4492.55     4240.23    270.49 o 
   5   7   1    15964.50    16443.84    432.53 o 
   7   7   1       98.88       95.22    254.13 o 
   9   7   1    15844.80    16495.74    648.47 o 
  -8   8   1    11626.50    11648.53    380.88 o 
  -6   8   1     3116.17     3347.12    298.20 o 
  -4   8   1     9051.07     8788.42    419.85 o 
  -2   8   1    37549.46    40105.54   1009.75 o 
   0   8   1    21552.58    20753.13    777.78 o 
   2   8   1     5525.14     6393.69    702.30 o 
   4   8   1    20484.95    20685.33    425.72 o 
   6   8   1    21728.60    21940.36    803.89 o 
 -18   0   2     8604.92     8591.57    359.46 o 
 -16   0   2     3518.94     3884.22    302.28 o 
 -14   0   2    12598.37    13021.01    337.97 o 
 -12   0   2   203361.52   200962.48    909.54 o 
 -10   0   2    85958.63    87426.15    551.15 o 
  -8   0   2    28478.01    28825.04    454.59 o 
  -6   0   2     3554.23     4131.97    224.08 o 
  -4   0   2   861465.19   841638.06   4941.38 o 
   2   0   2   196868.08   203649.00   1519.84 o 
   4   0   2  1254067.50  1308034.25  12409.16 o 
   6   0   2     5880.16     5829.10    110.98 o 
   8   0   2    75065.62    77377.11    472.53 o 
  10   0   2    82733.20    82808.88    463.06 o 
  12   0   2    58149.47    57296.17    716.54 o 
  14   0   2    14393.40    14639.80    371.25 o 
  16   0   2     2400.99     2831.06    295.52 o 
 -19   1   2    29710.09    29510.90    459.45 o 
 -17   1   2    50275.45    50078.48    422.77 o 
 -15   1   2    61420.58    62673.85    474.00 o 
 -13   1   2    34163.80    34641.01    292.53 o 
 -11   1   2   105732.64   105325.39    554.65 o 
  -9   1   2    45904.95    45902.51    213.08 o 
  -7   1   2    65335.07    65200.52    211.82 o 
  -5   1   2      460.73      987.13     50.39 o 
  -3   1   2    32405.97    32977.64    118.82 o 
  -1   1   2     1080.07     2167.93    108.35 o 
   1   1   2     2357.21     3964.21     93.93 o 
   3   1   2    74463.63    75148.63    440.43 o 
   5   1   2    31543.93    32858.18    129.18 o 
   7   1   2   108608.39   108630.74    668.48 o 
   9   1   2    80413.20    80090.90    259.22 o 
  11   1   2    55281.55    55319.00    329.44 o 
  13   1   2    36808.75    36988.21    333.72 o 
  15   1   2    52636.28    52755.06    420.41 o 
  17   1   2    21108.34    20604.22    494.05 o 
 -18   2   2     1099.00     1669.82    306.29 o 
 -16   2   2    11489.18    11213.04    270.81 o 
 -14   2   2    89515.20    89164.67    427.47 o 
 -12   2   2      333.75      546.11     96.26 o 
 -10   2   2    48271.50    47076.64    322.00 o 
  -8   2   2   228851.30   231972.22   1856.00 o 
  -6   2   2   337621.69   337201.69   2826.04 o 
  -4   2   2    31130.76    35002.83    305.71 o 
  -2   2   2   559689.13   570200.94   7078.10 o 
   0   2   2   676664.94   694483.13   5675.22 o 
   2   2   2   259810.09   260809.14   1930.28 o 
   4   2   2    30868.93    31627.74    173.73 o 
   6   2   2   490339.94   502196.53   1824.71 o 
   8   2   2   174784.66   174635.88    700.10 o 
  10   2   2    10139.68    10075.89    137.70 o 
  12   2   2      519.27      855.77    140.40 o 
  14   2   2    57010.46    56104.38    531.79 o 
  16   2   2      254.00      556.06    332.56 o 
 -17   3   2    37696.40    38388.13    573.72 o 
 -15   3   2    17941.47    18113.13    470.74 o 
 -13   3   2    94301.47    93301.95    608.65 o 
 -11   3   2    22815.38    22706.82    178.05 o 
  -9   3   2    45350.17    44631.94    344.06 o 
  -7   3   2    10036.72    10033.26    199.22 o 
  -5   3   2    90274.66    86940.59    572.73 o 
  -3   3   2    18186.80    18623.97    139.00 o 
  -1   3   2     5595.05     6128.40    109.32 o 
   1   3   2    11389.68    11484.40    140.47 o 
   3   3   2      125.28      288.95     89.13 o 
   5   3   2   152330.38   150740.52    428.20 o 
   7   3   2    22256.82    21915.40    192.55 o 
   9   3   2    59567.40    58346.28    570.90 o 
  11   3   2    20221.25    20232.57    208.16 o 
  13   3   2    73541.55    73000.55    979.14 o 
  15   3   2    15447.41    16512.24    582.06 o 
 -16   4   2      122.27      376.42    283.75 o 
 -14   4   2      316.74      260.34    276.20 o 
 -12   4   2    53867.46    53110.81    428.77 o 
 -10   4   2    68593.96    68492.17    568.91 o 
  -8   4   2     3226.55     3099.70    139.31 o 
  -6   4   2    28592.50    27793.36    371.07 o 
  -4   4   2   215344.97   211786.59   1061.56 o 
  -2   4   2   109175.41   106415.73    463.54 o 
   0   4   2    20283.70    20055.09    144.05 o 
   2   4   2   155764.23   153888.20   1077.92 o 
   4   4   2   279458.69   279212.38    926.40 o 
   6   4   2    24478.83    23290.98    454.15 o 
   8   4   2    14670.80    14291.12    297.78 o 
  10   4   2    61307.93    59641.39    487.23 o 
  12   4   2    14344.57    14421.66    390.63 o 
  14   4   2     1553.06     1793.01    340.96 o 
 -15   5   2    31167.74    30698.84    523.63 o 
 -13   5   2     2066.79     2177.75    365.71 o 
 -11   5   2    44759.47    44870.39    614.35 o 
  -9   5   2    23530.15    23098.70    261.89 o 
  -7   5   2    20991.52    20446.96    350.43 o 
  -5   5   2     6091.72     6136.66    111.74 o 
  -3   5   2    34640.56    34610.34    306.54 o 
  -1   5   2      163.38      350.70    108.99 o 
   1   5   2     2690.59     2576.27     96.60 o 
   3   5   2    41332.81    38936.14    461.43 o 
   5   5   2      486.16      627.62     76.18 o 
   7   5   2    44202.71    43672.48    479.73 o 
   9   5   2    32081.74    31563.18    373.55 o 
  11   5   2    23701.47    23722.46    489.21 o 
  13   5   2     4419.54     4592.99    293.61 o 
 -14   6   2     8909.08     8675.32    453.84 o 
 -12   6   2     4755.60     4603.46    374.01 o 
 -10   6   2     2715.67     2989.02    281.26 o 
  -8   6   2    75762.16    75967.66    807.97 o 
  -6   6   2    25475.92    24808.68    382.55 o 
  -4   6   2    12744.94    13143.37    269.74 o 
  -2   6   2    40170.82    40310.40    318.88 o 
   0   6   2   158634.86   160019.86   1404.68 o 
   2   6   2    21271.10    20750.89    287.33 o 
   4   6   2    30041.67    29816.92    603.65 o 
   6   6   2    52142.55    51773.64   1452.62 o 
   8   6   2    55504.15    56331.21    831.20 o 
  10   6   2      452.16      598.20    253.50 o 
  12   6   2     3776.68     3978.46    310.13 o 
 -11   7   2     5401.94     5702.64    340.03 o 
  -9   7   2     1510.86     1907.36    250.85 o 
  -7   7   2     5913.62     6392.86    295.12 o 
  -5   7   2    15223.37    15263.80    345.91 o 
  -3   7   2     2162.09     2494.42    237.11 o 
  -1   7   2      695.83      827.84    167.02 o 
   1   7   2      465.28      636.08    248.32 o 
   3   7   2      215.39      139.71    242.72 o 
   5   7   2    23923.93    23887.97    594.10 o 
   7   7   2     6603.76     7216.35    329.56 o 
   9   7   2     2579.35     2712.10    298.23 o 
  -8   8   2      232.85      320.37    275.97 o 
  -6   8   2     8915.21     9433.11    420.80 o 
  -4   8   2    12039.54    12552.68    428.84 o 
  -2   8   2    18604.29    18490.86    740.73 o 
   0   8   2     1634.51     1303.26    510.37 o 
   2   8   2    25601.20    26729.87    988.98 o 
   4   8   2    14192.41    15283.35    409.41 o 
   6   8   2     8791.30     8391.28    366.74 o 
 -19   1   3     9888.95     9908.96    338.05 o 
 -17   1   3      910.39     1000.40    189.44 o 
 -15   1   3     8153.04     8474.56    204.50 o 
 -13   1   3     5067.22     5276.41    144.84 o 
 -11   1   3    74330.66    75405.87    285.05 o 
  -9   1   3    39661.73    39985.28    219.91 o 
  -7   1   3     8600.29     8746.13     89.46 o 
  -5   1   3    10393.55    10374.89    134.72 o 
  -3   1   3   124218.28   128421.11    476.08 o 
  -1   1   3   149469.30   152902.64    691.50 o 
   1   1   3     6788.46     7651.75    126.03 o 
   3   1   3    41997.32    42861.64    133.85 o 
   5   1   3    25927.13    25443.22    201.54 o 
   7   1   3    62203.90    61045.33    277.68 o 
   9   1   3    33562.57    33497.49    277.12 o 
  11   1   3    12756.48    12711.54    194.48 o 
  13   1   3       57.94      101.78    170.82 o 
  15   1   3     5047.41     5112.77    221.08 o 
  17   1   3    11459.66    11413.41    434.04 o 
 -18   2   3     1955.37     2471.18    294.05 o 
 -16   2   3       12.15      -99.85    210.90 o 
 -14   2   3     2187.06     2292.23    150.17 o 
 -12   2   3     1311.42     1369.24     92.03 o 
 -10   2   3    29202.24    28749.06    267.85 o 
  -8   2   3       81.22      204.38     67.02 o 
  -6   2   3    13745.48    13445.84    109.33 o 
  -4   2   3     2090.36     2258.43     56.53 o 
  -2   2   3   104437.71   105245.23    495.03 o 
   0   2   3     4162.96     4317.78     77.54 o 
   2   2   3    19312.92    19555.87    167.41 o 
   4   2   3     1830.65     1830.28     56.70 o 
   6   2   3    33801.00    33920.69    208.65 o 
   8   2   3      899.89     1045.83     81.18 o 
  10   2   3     3856.22     4058.94    111.17 o 
  12   2   3      232.23      275.07    116.42 o 
  14   2   3     1997.70     2176.47    229.39 o 
  16   2   3     1244.01     1410.40    325.61 o 
 -17   3   3     6882.48     7331.21    359.64 o 
 -15   3   3      934.87      983.43    201.92 o 
 -13   3   3     5156.39     5281.43    239.63 o 
 -11   3   3    71776.47    70945.98    497.30 o 
  -9   3   3      469.09      675.52    152.56 o 
  -7   3   3     3549.38     3589.11    161.04 o 
  -5   3   3    26140.27    25757.49    173.46 o 
  -3   3   3    51514.29    52221.78    315.02 o 
  -1   3   3    50434.75    51505.93    200.01 o 
   1   3   3      542.20      758.79    137.42 o 
   3   3   3    23637.16    23718.30    230.88 o 
   5   3   3      176.62      407.84     94.70 o 
   7   3   3    64149.32    62956.07    256.50 o 
   9   3   3       81.65      208.35     86.88 o 
  11   3   3     1753.81     1831.77    246.32 o 
  13   3   3    12207.58    12045.54    381.68 o 
  15   3   3    12142.15    11918.15    457.95 o 
 -16   4   3     1104.66     1289.87    314.37 o 
 -14   4   3      594.95      729.81    336.95 o 
 -12   4   3    28428.75    28144.01    633.71 o 
 -10   4   3     2226.27     2154.32    162.19 o 
  -8   4   3    32017.47    32128.92    315.93 o 
  -6   4   3    10894.08    10835.13    135.02 o 
  -4   4   3    50526.03    50262.87    435.58 o 
  -2   4   3      522.78      707.79     69.43 o 
   0   4   3    68461.30    67353.80    274.12 o 
   2   4   3    13850.79    13065.52    237.28 o 
   4   4   3    34560.22    34285.59    242.09 o 
   6   4   3      245.03      407.94     97.81 o 
   8   4   3    44408.53    43146.77    599.60 o 
  10   4   3      760.86      884.81    222.79 o 
  12   4   3     1366.94     1479.78    252.99 o 
  14   4   3      228.36      685.10    289.32 o 
 -15   5   3    21966.66    21874.22    473.48 o 
 -13   5   3     3053.85     3588.94    382.77 o 
 -11   5   3      142.43      366.79    350.77 o 
  -9   5   3     6419.69     6518.28    202.75 o 
  -7   5   3    34173.35    34208.52    381.28 o 
  -5   5   3    12488.10    11974.49    185.57 o 
  -3   5   3     1322.22     1334.86    123.40 o 
  -1   5   3     3520.74     3643.49    135.28 o 
   1   5   3     1661.29     1907.09    159.96 o 
   3   5   3    52781.95    51894.31    722.21 o 
   5   5   3     3473.97     3413.62    176.58 o 
   7   5   3      799.94     1118.96    261.06 o 
   9   5   3    13638.32    13505.81    328.44 o 
  11   5   3    27503.26    27447.98    427.54 o 
  13   5   3     2079.11     2681.12    360.76 o 
 -14   6   3     1018.88      965.76    357.57 o 
 -12   6   3      291.29      514.94    367.71 o 
 -10   6   3    32685.45    33102.52    478.91 o 
  -8   6   3    10769.35    11090.42    422.55 o 
  -6   6   3     7274.54     7349.90    214.45 o 
  -4   6   3     7478.70     7739.92    160.64 o 
  -2   6   3    88726.85    88671.91   1006.19 o 
   0   6   3     5160.03     6163.05    298.97 o 
   2   6   3    12006.21    11377.44    249.48 o 
   4   6   3    22299.12    21714.95    384.73 o 
   6   6   3    39305.64    39264.97    515.32 o 
   8   6   3      755.84      822.27    234.47 o 
  10   6   3     3099.38     3483.33    335.79 o 
  12   6   3     4110.17     4424.26    309.77 o 
 -11   7   3    11419.14    11032.27    368.87 o 
  -9   7   3     8017.00     8179.73    341.23 o 
  -7   7   3      768.78      785.14    220.20 o 
  -5   7   3    15892.13    17063.24    527.09 o 
  -3   7   3      672.41     1026.28    279.16 o 
  -1   7   3      161.23      310.18    168.03 o 
   1   7   3     5867.24     5753.44    263.13 o 
   3   7   3     3750.53     3784.27    269.24 o 
   5   7   3     9902.45    10115.97    343.96 o 
   7   7   3    10394.62    10195.66    349.99 o 
   9   7   3     7868.29     8054.03    317.78 o 
  -8   8   3     6254.15     6755.09    327.72 o 
  -6   8   3    22274.45    22497.04    942.48 o 
  -4   8   3    11998.26    11960.03    410.21 o 
  -2   8   3     6703.98     6997.31    583.87 o 
   0   8   3    17773.38    17755.97    722.31 o 
   2   8   3    26085.80    28167.82   1046.58 o 
   4   8   3     7583.18     6967.19    329.83 o 
   6   8   3     4815.04     4880.58    338.29 o 
 -20   0   4      259.32      275.52    306.76 o 
 -18   0   4     9481.89     9602.74    372.86 o 
 -16   0   4    68474.49    68306.45    652.14 o 
 -14   0   4    44049.45    44802.64    417.57 o 
 -12   0   4    32355.03    33218.23    688.31 o 
 -10   0   4    11365.18    11618.78    340.66 o 
  -8   0   4   911199.38   903380.88   6787.73 o 
  -6   0   4    77091.16    79785.59    898.33 o 
  -4   0   4   121774.81   123667.72   1598.07 o 
  -2   0   4   245127.88   251059.31   1038.30 o 
   0   0   4   874554.31   837398.75   5347.00 o 
   2   0   4     7436.67     7399.58    100.80 o 
   4   0   4   112710.34   113578.83   1303.63 o 
   6   0   4   243048.91   243209.52    943.09 o 
   8   0   4   275365.16   272522.94   1305.56 o 
  10   0   4     3515.88     3621.72    240.75 o 
  12   0   4    29803.99    30686.25   1162.49 o 
  14   0   4    24300.08    24878.90    459.62 o 
  16   0   4     1493.21     1783.49    306.11 o 
 -19   1   4    48218.24    48824.02    551.84 o 
 -17   1   4    34308.10    35113.79    332.12 o 
 -15   1   4    53729.82    54088.81    359.80 o 
 -13   1   4    67719.80    67862.43    302.21 o 
 -11   1   4    86681.39    86066.81    389.39 o 
  -9   1   4    31194.30    30937.02    194.96 o 
  -7   1   4    76517.07    76266.09    555.55 o 
  -5   1   4     4915.74     5161.72     77.08 o 
  -3   1   4    11453.88    12714.07    119.56 o 
  -1   1   4    13882.89    14193.58    103.15 o 
   1   1   4      424.65     1441.54     84.85 o 
   3   1   4    52758.21    52554.67    364.95 o 
   5   1   4    46295.75    46322.26    252.18 o 
   7   1   4   110969.41   110173.59    616.05 o 
   9   1   4    44478.98    44656.55    344.11 o 
  11   1   4    80766.48    81802.36    397.27 o 
  13   1   4    64347.78    65265.08    701.12 o 
  15   1   4    34303.79    34550.82    373.12 o 
 -18   2   4    26733.14    27521.76    490.50 o 
 -16   2   4     3636.83     4529.86    410.62 o 
 -14   2   4     4845.32     4633.02    168.65 o 
 -12   2   4    99728.82    99355.55    314.47 o 
 -10   2   4   205953.44   205315.53    764.61 o 
  -8   2   4     1201.81     1571.63     79.35 o 
  -6   2   4   179718.23   179602.92    759.24 o 
  -4   2   4   416653.50   410581.38   2132.96 o 
  -2   2   4   265223.47   260959.09   1202.36 o 
   0   2   4    37576.14    42335.36    325.87 o 
   2   2   4   409827.72   417318.47   1809.19 o 
   4   2   4   204252.38   201976.33    695.83 o 
   6   2   4    39943.50    39538.25    262.66 o 
   8   2   4     8641.25     9013.09    122.16 o 
  10   2   4   124438.84   125647.07    479.85 o 
  12   2   4    10331.73    10346.93    240.24 o 
  14   2   4      832.81     1091.50    205.36 o 
  16   2   4       41.53      279.66    338.17 o 
 -19   3   4    17311.51    17844.45    451.27 o 
 -17   3   4    67771.55    68217.96    901.75 o 
 -15   3   4    16311.88    16713.80    376.15 o 
 -13   3   4    54269.90    55711.60    878.13 o 
 -11   3   4    24314.80    23320.22    345.57 o 
  -9   3   4   131600.06   126824.20    727.13 o 
  -7   3   4      217.54      329.57     56.65 o 
  -5   3   4    20270.52    20385.87    141.92 o 
  -3   3   4       22.00      324.15     68.15 o 
  -1   3   4    22455.06    21782.89    255.41 o 
   1   3   4    75624.70    72787.10    329.44 o 
   3   3   4     3259.71     3444.65    125.21 o 
   5   3   4    40858.11    40185.95    276.65 o 
   7   3   4    31190.65    30919.18    180.45 o 
   9   3   4   106439.34   105913.41    769.20 o 
  11   3   4    22458.03    22396.67    334.86 o 
  13   3   4    47909.76    46771.84    674.69 o 
  15   3   4    23219.72    24312.13    579.69 o 
 -18   4   4      803.35      867.94    348.59 o 
 -16   4   4    18179.97    18371.92    448.48 o 
 -14   4   4    37293.42    36991.95    601.47 o 
 -12   4   4     4404.94     4556.04    230.27 o 
 -10   4   4    28689.21    28597.76    343.03 o 
  -8   4   4   230285.80   223843.91    820.63 o 
  -6   4   4    89953.51    86878.73    560.49 o 
  -4   4   4    21099.72    21248.25    157.30 o 
  -2   4   4   169642.03   168807.48    381.38 o 
   0   4   4   231947.33   226820.58    619.44 o 
   2   4   4    33106.50    31085.14    262.89 o 
   4   4   4    26061.40    26100.88    198.05 o 
   6   4   4   147626.39   144311.78    610.84 o 
   8   4   4    77439.62    75593.02    898.02 o 
  10   4   4      886.74     1079.70    243.26 o 
  12   4   4     7758.69     8130.57    363.53 o 
  14   4   4    17230.51    16721.40    628.46 o 
 -15   5   4    27013.00    27520.06    597.26 o 
 -13   5   4    28496.18    28823.27   1104.57 o 
 -11   5   4    33895.93    34211.84    381.00 o 
  -9   5   4      196.15       89.92    227.76 o 
  -7   5   4    51451.03    48883.14    894.90 o 
  -5   5   4     3291.88     3266.35     99.59 o 
  -3   5   4     1054.89     1103.83    128.62 o 
  -1   5   4    17102.21    16795.57    142.82 o 
   1   5   4    11329.28    10442.88    253.03 o 
   3   5   4    20892.32    19991.71    230.35 o 
   5   5   4    23793.32    24280.31    561.58 o 
   7   5   4    39018.46    38309.23    671.53 o 
   9   5   4     3489.43     3380.21    269.12 o 
  11   5   4    42504.91    42461.30   1011.31 o 
  13   5   4    25871.32    28857.13    810.25 o 
 -14   6   4       92.21      396.28    341.90 o 
 -12   6   4    37276.57    37252.70    628.86 o 
 -10   6   4    18351.88    17905.20    378.79 o 
  -8   6   4     9352.29     9016.02    309.08 o 
  -6   6   4    14984.17    15031.14    260.54 o 
  -4   6   4   114934.90   115422.22    843.74 o 
  -2   6   4    15423.18    15382.71    301.71 o 
   0   6   4    10568.06    10831.76    184.85 o 
   2   6   4    35527.71    35280.00    376.41 o 
   4   6   4    69529.56    68141.35   1449.98 o 
   6   6   4     2522.67     2486.42    256.34 o 
   8   6   4    11893.44    11622.17    402.08 o 
  10   6   4    15209.69    14750.06    367.55 o 
 -11   7   4     8973.74     9462.00    366.38 o 
  -9   7   4    21460.59    21782.60    423.35 o 
  -7   7   4      117.59      220.89    246.34 o 
  -5   7   4       60.25      142.49    192.98 o 
  -3   7   4     3495.11     3625.73    253.59 o 
  -1   7   4     2182.63     2132.45    183.35 o 
   1   7   4    13343.44    13196.52    311.04 o 
   3   7   4     2454.51     2425.82    278.71 o 
   5   7   4     1003.96      733.36    283.55 o 
   7   7   4     8200.25     7673.45    331.62 o 
   9   7   4    21036.50    20138.81    401.84 o 
  -8   8   4    11645.76    11754.01    449.75 o 
  -6   8   4    16594.36    16536.66    465.87 o 
  -4   8   4     1462.22     1462.98    313.12 o 
  -2   8   4    24449.31    25121.61    787.34 o 
   0   8   4    13558.19    14040.87    639.47 o 
   2   8   4     9699.44    10771.34    396.57 o 
   4   8   4     2309.85     2473.65    309.77 o 
 -19   1   5     7802.13     8086.08    321.68 o 
 -17   1   5     6580.48     6683.47    206.76 o 
 -15   1   5    29546.35    29615.97    307.14 o 
 -13   1   5    31462.01    31364.37    298.68 o 
 -11   1   5    18428.33    18351.31    184.90 o 
  -9   1   5      124.30      199.86     96.06 o 
  -7   1   5    63097.45    64378.94    451.27 o 
  -5   1   5   175753.88   178345.59   1144.04 o 
  -3   1   5      251.12      933.64     78.36 o 
  -1   1   5    17332.02    18659.05    138.52 o 
   1   1   5    14853.40    15265.75    198.11 o 
   3   1   5   135300.77   133007.83    926.70 o 
   5   1   5    20488.68    20447.79    132.10 o 
   7   1   5    12092.51    12272.71    134.74 o 
   9   1   5      442.43      604.20    121.68 o 
  11   1   5    16232.92    16384.89    252.79 o 
  13   1   5    17699.71    18042.30    230.06 o 
  15   1   5      745.17      923.16    237.86 o 
 -20   2   5       17.24      202.84    340.71 o 
 -18   2   5      871.12     1159.81    217.38 o 
 -16   2   5     1737.86     1608.44    162.67 o 
 -14   2   5    13079.07    12954.37    229.53 o 
 -12   2   5       25.90      122.64     84.05 o 
 -10   2   5     8359.64     8423.03    130.74 o 
  -8   2   5      220.15      276.03     67.19 o 
  -6   2   5    52753.28    51232.63    581.64 o 
  -4   2   5       91.01      194.30     64.87 o 
  -2   2   5    20589.83    21009.75    176.61 o 
   0   2   5      117.77      285.44     53.35 o 
   2   2   5    48648.10    48836.64    318.66 o 
   4   2   5     2719.19     2851.95     90.65 o 
   6   2   5    10695.69    10616.83    123.54 o 
   8   2   5      617.17      703.28     99.70 o 
  10   2   5     5869.29     6018.52    166.98 o 
  12   2   5      956.77     1186.71    189.43 o 
  14   2   5      800.41     1025.12    328.61 o 
 -19   3   5      109.71      127.20    320.24 o 
 -17   3   5      885.07      931.58    231.62 o 
 -15   3   5    33835.60    34699.23    417.84 o 
 -13   3   5       74.28      156.85    111.42 o 
 -11   3   5     4854.26     4630.07    120.66 o 
  -9   3   5    16947.58    15673.42    548.25 o 
  -7   3   5    33183.86    33218.46    316.39 o 
  -5   3   5    43551.69    44183.93    239.84 o 
  -3   3   5     5146.15     5095.16     89.73 o 
  -1   3   5    17985.61    18125.32    139.55 o 
   1   3   5       25.01      232.66     68.01 o 
   3   3   5    87041.10    85135.46    533.75 o 
   5   3   5       51.80      202.80     73.39 o 
   7   3   5      597.41      646.16    133.80 o 
   9   3   5    14524.57    14326.69    171.16 o 
  11   3   5    30020.65    30403.56    728.08 o 
  13   3   5       28.54      249.83    348.94 o 
 -18   4   5      103.26      -91.46    303.19 o 
 -16   4   5    10658.34    10394.46    421.08 o 
 -14   4   5     1860.48     1821.91    217.87 o 
 -12   4   5    13908.64    13919.57    302.68 o 
 -10   4   5     7630.56     7423.75    247.82 o 
  -8   4   5    48931.01    47469.85    529.57 o 
  -6   4   5     4537.64     4522.22     79.44 o 
  -4   4   5    85977.45    84384.24    421.90 o 
  -2   4   5    17805.14    17169.76    223.41 o 
   0   4   5    26048.98    25760.64    178.38 o 
   2   4   5      496.46      656.28    143.20 o 
   4   4   5    52368.47    51911.71    444.61 o 
   6   4   5     5428.24     5449.74    152.47 o 
   8   4   5     4651.90     4487.91    225.31 o 
  10   4   5       74.42      249.32    202.37 o 
  12   4   5    10737.26    11130.94    432.36 o 
 -17   5   5     4317.55     4071.39    349.02 o 
 -15   5   5      738.10      682.71    380.09 o 
 -13   5   5    11516.50    12185.62    410.25 o 
 -11   5   5    41811.80    40932.35    419.05 o 
  -9   5   5      114.02      228.50    175.25 o 
  -7   5   5      145.27      268.59    139.91 o 
  -5   5   5    15533.68    15423.96    143.22 o 
  -3   5   5    12430.39    12080.24    160.70 o 
  -1   5   5    28117.90    27716.20    357.29 o 
   1   5   5       44.60      235.58    137.78 o 
   3   5   5     1845.11     1673.16    196.45 o 
   5   5   5     4064.16     3908.93    182.63 o 
   7   5   5    33621.30    32451.71    358.72 o 
   9   5   5      164.26      210.49    243.48 o 
  11   5   5     2311.47     2565.71    287.48 o 
 -14   6   5    14521.25    14902.97    927.35 o 
 -12   6   5     6197.79     6290.54    405.47 o 
 -10   6   5     5545.57     5599.41    309.92 o 
  -8   6   5     6020.74     6344.43    223.21 o 
  -6   6   5    56428.15    56175.54    430.18 o 
  -4   6   5    12589.67    12293.54    242.35 o 
  -2   6   5    13709.33    13797.00    255.84 o 
   0   6   5    13790.28    13879.87    243.61 o 
   2   6   5    49285.45    50305.47    615.34 o 
   4   6   5     1049.33     1045.89    243.04 o 
   6   6   5     9191.36     8943.73    298.41 o 
   8   6   5     8951.41     8947.88    328.07 o 
  10   6   5     6482.86     6430.30    323.11 o 
 -11   7   5       99.67      186.73    360.54 o 
  -9   7   5    17116.55    17598.26    501.85 o 
  -7   7   5     1555.35     1611.04    260.94 o 
  -5   7   5      113.53      308.03    188.83 o 
  -3   7   5     4372.69     4647.11    274.69 o 
  -1   7   5     6116.11     6182.72    246.24 o 
   1   7   5     5811.67     6246.17    264.50 o 
   3   7   5     7053.84     7018.72    263.61 o 
   5   7   5     7797.43     8064.64    313.43 o 
   7   7   5      457.27      433.82    265.58 o 
  -8   8   5    10881.85    10525.84    709.99 o 
  -6   8   5     3071.33     3489.26    354.24 o 
  -4   8   5    19894.19    19360.15    471.38 o 
  -2   8   5    29616.36    29847.22    788.11 o 
   0   8   5     5773.58     5854.06    408.22 o 
   2   8   5     4536.58     4826.32    263.92 o 
   4   8   5    16062.06    15946.74    440.65 o 
 -20   0   6    13670.74    13729.58    425.73 o 
 -18   0   6    10500.76    10588.42    367.85 o 
 -16   0   6     1922.00     2146.65    221.27 o 
 -14   0   6      497.83      931.38    199.63 o 
 -12   0   6   311905.59   308742.09   1212.94 o 
 -10   0   6    55236.57    54823.20    465.67 o 
  -8   0   6    37874.40    37003.19    625.27 o 
  -6   0   6    86225.74    86198.54    690.80 o 
  -4   0   6  1450679.25  1505180.00   6810.35 o 
  -2   0   6    12420.09    12747.93    173.84 o 
   0   0   6    78711.97    80741.46    393.34 o 
   2   0   6   207368.44   202550.33   1037.27 o 
   4   0   6   306377.31   303476.56   3365.86 o 
   6   0   6     3242.24     4053.38    242.78 o 
   8   0   6    27515.74    28782.98    725.28 o 
  10   0   6    51510.88    51052.18    890.26 o 
  12   0   6    15972.98    16151.32    386.44 o 
  14   0   6     8264.38     8670.47    293.16 o 
 -19   1   6    51983.75    53183.55    567.06 o 
 -17   1   6    38055.32    38500.29    333.68 o 
 -15   1   6    71838.80    71712.41    632.86 o 
 -13   1   6    40304.12    40854.78    332.43 o 
 -11   1   6    80602.48    79225.10    361.15 o 
  -9   1   6    37687.53    36554.22    301.58 o 
  -7   1   6    27257.39    27034.86    162.64 o 
  -5   1   6     1571.19     1974.65     88.33 o 
  -3   1   6    14289.90    15309.52    145.29 o 
  -1   1   6    10930.98    11269.05    126.12 o 
   1   1   6    12377.58    13679.53    132.30 o 
   3   1   6    45611.04    44030.30    328.26 o 
   5   1   6    22974.76    22696.74    185.85 o 
   7   1   6    67425.17    66470.54    781.87 o 
   9   1   6    40886.54    41684.28    548.82 o 
  11   1   6    71077.86    71283.48    453.48 o 
  13   1   6    38443.96    38253.54    401.79 o 
  15   1   6    37194.68    36075.26    495.75 o 
 -20   2   6     2080.70     2443.97    374.11 o 
 -18   2   6      376.55      780.07    248.53 o 
 -16   2   6    32858.98    32516.97    302.66 o 
 -14   2   6   107855.16   110210.80   1074.72 o 
 -12   2   6     1043.65     1161.77     92.45 o 
 -10   2   6   132236.73   130299.98    629.58 o 
  -8   2   6   289341.09   282020.56   1245.05 o 
  -6   2   6   268225.94   260972.91    853.35 o 
  -4   2   6    36625.10    38171.14    311.72 o 
  -2   2   6   508617.34   504066.75   1920.76 o 
   0   2   6   312373.38   313306.84   1459.81 o 
   2   2   6    84138.97    80310.12    313.68 o 
   4   2   6     7813.28     8290.01    197.42 o 
   6   2   6   254910.05   246568.80   1162.53 o 
   8   2   6    29214.72    28778.19    326.44 o 
  10   2   6     1584.81     1581.28    168.50 o 
  12   2   6     6106.63     6228.84    390.90 o 
  14   2   6    22453.85    23084.53    500.91 o 
 -19   3   6    22805.52    23441.82    706.99 o 
 -17   3   6    31996.81    32321.88    399.17 o 
 -15   3   6    24231.41    24622.11    388.45 o 
 -13   3   6   112294.20   110238.30    523.22 o 
 -11   3   6     6721.00     6721.85    115.94 o 
  -9   3   6    44735.39    44758.90    490.07 o 
  -7   3   6     4707.34     4647.85     89.58 o 
  -5   3   6    61350.66    60630.88    472.07 o 
  -3   3   6    27638.55    27454.12    180.27 o 
  -1   3   6     1201.49     1368.23     78.39 o 
   1   3   6    14825.30    14332.19    110.22 o 
   3   3   6     2932.74     2978.72     78.52 o 
   5   3   6    97659.80    97367.95    992.45 o 
   7   3   6    11747.32    12020.94    182.33 o 
   9   3   6    33747.33    32761.18    365.51 o 
  11   3   6    41648.43    41606.18    497.65 o 
  13   3   6    52800.93    52992.74    719.93 o 
 -18   4   6    10186.45    10071.09    389.99 o 
 -16   4   6      137.15      291.55    343.68 o 
 -14   4   6     3874.14     4627.29    441.58 o 
 -12   4   6    89990.37    89429.80    973.58 o 
 -10   4   6    55313.00    53550.67    459.36 o 
  -8   4   6     4986.76     4900.15    134.21 o 
  -6   4   6    96547.20    95332.35    677.55 o 
  -4   4   6   323543.81   315242.19   2427.06 o 
  -2   4   6    41724.05    40290.19    206.20 o 
   0   4   6    15752.56    15551.17    145.99 o 
   2   4   6   139188.52   134687.91    858.29 o 
   4   4   6    85798.92    83141.98    931.70 o 
   6   4   6     2203.97     2492.56    184.53 o 
   8   4   6     7051.97     7114.46    243.09 o 
  10   4   6    34345.62    33719.73    380.55 o 
  12   4   6     3733.09     4185.34    420.25 o 
 -17   5   6    19958.80    20525.43    567.30 o 
 -15   5   6    29505.18    29417.00    650.72 o 
 -13   5   6     2534.16     3176.09    674.56 o 
 -11   5   6    49566.16    49100.48   1207.25 o 
  -9   5   6    14199.54    14080.15    303.53 o 
  -7   5   6     7836.24     7611.45    134.10 o 
  -5   5   6     4310.43     4238.47    155.92 o 
  -3   5   6    28239.31    28192.98    217.32 o 
  -1   5   6     5419.93     5581.66    114.77 o 
   1   5   6     7669.39     7856.94    171.14 o 
   3   5   6    22013.18    21494.25    313.41 o 
   5   5   6      243.02      195.16    165.07 o 
   7   5   6    34611.01    34120.12    408.12 o 
   9   5   6    21248.05    21584.68    351.74 o 
  11   5   6    21719.88    21257.10    402.98 o 
 -14   6   6     9735.80     9876.29    440.81 o 
 -12   6   6     5797.63     5558.61    356.90 o 
 -10   6   6    11921.49    11798.82    417.46 o 
  -8   6   6    91043.66    91427.48    756.13 o 
  -6   6   6    23140.21    23456.39    315.76 o 
  -4   6   6    31382.74    30871.81    297.47 o 
  -2   6   6    52147.15    53058.54    386.37 o 
   0   6   6    92316.40    92018.97    478.31 o 
   2   6   6     6022.95     5969.32    193.94 o 
   4   6   6    17517.44    17613.13    447.53 o 
   6   6   6    28842.98    28510.82    426.02 o 
   8   6   6    15350.71    15466.68    365.04 o 
  10   6   6       66.89      123.61    271.92 o 
 -11   7   6     2003.02     2547.50    375.00 o 
  -9   7   6     1387.66     1476.78    278.63 o 
  -7   7   6     6775.40     7095.03    299.01 o 
  -5   7   6     7092.15     7182.85    247.18 o 
  -3   7   6     4375.18     4543.48    278.95 o 
  -1   7   6      382.35      552.32    176.74 o 
   1   7   6      186.98      235.38    194.17 o 
   3   7   6     2003.78     2289.48    251.78 o 
   5   7   6    18171.51    17751.04    373.18 o 
   7   7   6     2493.23     2738.52    294.31 o 
  -8   8   6      465.95      640.56    336.93 o 
  -6   8   6    18962.63    19945.51    708.67 o 
  -4   8   6    15472.90    15006.22    703.65 o 
  -2   8   6    11570.32    11633.33    575.27 o 
   0   8   6     1353.47     1318.90    289.95 o 
   2   8   6    19384.37    19853.83    502.49 o 
 -19   1   7    16461.61    16347.92    470.57 o 
 -17   1   7     7672.97     7769.26    214.50 o 
 -15   1   7     8070.70     7679.13    199.98 o 
 -13   1   7       98.27      203.14    162.60 o 
 -11   1   7    57427.97    57007.24    337.52 o 
  -9   1   7    77735.13    77636.88    327.54 o 
  -7   1   7       87.72      488.15    114.41 o 
  -5   1   7    23175.60    23546.79    160.15 o 
  -3   1   7    38189.76    38611.56    416.50 o 
  -1   1   7   115814.90   114788.07   1160.03 o 
   1   1   7    35447.22    36331.23    239.19 o 
   3   1   7    26573.19    26267.11    217.42 o 
   5   1   7     1016.36     1059.95    121.04 o 
   7   1   7    23225.12    22423.68    300.33 o 
   9   1   7    31055.65    30907.82    321.56 o 
  11   1   7     4142.71     4596.75    207.78 o 
  13   1   7      763.05      700.55    212.64 o 
 -20   2   7     1190.43     1313.72    268.98 o 
 -18   2   7     4469.76     4509.47    259.92 o 
 -16   2   7       21.78       42.67    168.58 o 
 -14   2   7     4152.38     4216.81    181.03 o 
 -12   2   7      594.76      560.98     99.43 o 
 -10   2   7    37306.02    35438.84    240.56 o 
  -8   2   7      701.10      697.26    102.12 o 
  -6   2   7    16349.70    16054.66    159.65 o 
  -4   2   7     2214.27     2393.72    102.38 o 
  -2   2   7    44464.05    44665.77    406.35 o 
   0   2   7      638.69      776.75    117.67 o 
   2   2   7    12307.24    12455.96    191.31 o 
   4   2   7     1384.63     1455.61    115.47 o 
   6   2   7    12000.36    11769.00    236.44 o 
   8   2   7     1973.73     1984.30    178.50 o 
  10   2   7     2757.91     2922.54    186.33 o 
  12   2   7      123.91      150.98    259.33 o 
  14   2   7      297.11      268.49    262.68 o 
 -19   3   7    23678.58    24309.46    882.52 o 
 -17   3   7      471.59      488.90    245.70 o 
 -15   3   7      114.23       34.50    214.73 o 
 -13   3   7    16126.43    15956.41    217.95 o 
 -11   3   7    50717.48    50736.86    413.05 o 
  -9   3   7    11139.32    11845.01    395.73 o 
  -7   3   7       55.75      239.48    117.58 o 
  -5   3   7    44680.96    44438.41    229.87 o 
  -3   3   7     6736.09     6659.75    128.59 o 
  -1   3   7    50568.49    50009.57    361.99 o 
   1   3   7     1223.61     1305.53     72.89 o 
   3   3   7    10447.08    10293.31    111.59 o 
   5   3   7     9445.66     9269.24    157.87 o 
   7   3   7    26231.57    25790.37    347.49 o 
   9   3   7     2443.19     2507.39    197.64 o 
  11   3   7      549.28      685.85    269.81 o 
  13   3   7     9590.54     9743.03    361.96 o 
 -18   4   7     1648.30     1791.90    402.82 o 
 -16   4   7     3751.59     4009.35    282.44 o 
 -14   4   7     3637.69     3851.05    242.13 o 
 -12   4   7    26857.37    25879.74    377.29 o 
 -10   4   7     1448.28     1357.86     97.78 o 
  -8   4   7    37072.25    36489.52    267.97 o 
  -6   4   7    16962.12    16860.95    184.35 o 
  -4   4   7    51907.30    51215.03    250.81 o 
  -2   4   7     1725.85     1902.14    104.12 o 
   0   4   7    72428.27    71831.45    256.39 o 
   2   4   7     7563.27     7502.95    216.63 o 
   4   4   7    10773.91    10993.34    180.07 o 
   6   4   7       68.50      157.19    180.96 o 
   8   4   7    16025.82    16527.49    335.93 o 
  10   4   7      224.36      285.19    248.77 o 
  12   4   7      152.29      157.58    281.13 o 
 -17   5   7     3780.30     4118.26    692.91 o 
 -15   5   7    27987.25    28029.14    594.86 o 
 -13   5   7      103.48      314.01    221.01 o 
 -11   5   7      326.08      519.01    212.71 o 
  -9   5   7    10770.16    10778.14    177.53 o 
  -7   5   7    12916.13    12730.47    131.31 o 
  -5   5   7    17373.00    17309.16    197.19 o 
  -3   5   7       62.70      170.94    113.03 o 
  -1   5   7     2840.07     3026.40    147.18 o 
   1   5   7     3425.49     3675.00    202.29 o 
   3   5   7    38917.33    38998.00    466.18 o 
   5   5   7      635.96      783.09    174.80 o 
   7   5   7      930.04      977.97    214.55 o 
   9   5   7    13629.17    14066.74    329.11 o 
  11   5   7    16783.38    17415.05    412.15 o 
 -14   6   7     2499.49     2741.96    367.18 o 
 -12   6   7     2335.79     2822.66    384.15 o 
 -10   6   7    41967.56    40673.82    452.63 o 
  -8   6   7     5357.60     5579.44    233.60 o 
  -6   6   7    12610.88    12666.46    213.41 o 
  -4   6   7    23972.20    23585.20    204.19 o 
  -2   6   7    50790.37    50966.11    358.96 o 
   0   6   7     3421.66     3538.85    164.59 o 
   2   6   7    11328.33    11207.26    225.25 o 
   4   6   7    15160.93    15203.64    296.44 o 
   6   6   7    13607.64    14034.84    311.12 o 
   8   6   7      224.10      100.05    277.23 o 
 -11   7   7     6619.56     6445.11    383.02 o 
  -9   7   7     2547.65     2518.06    274.57 o 
  -7   7   7      334.55      394.22    250.49 o 
  -5   7   7    16444.01    16207.74    360.80 o 
  -3   7   7      685.96      644.18    214.48 o 
  -1   7   7     1516.73     1487.28    171.51 o 
   1   7   7     3343.61     3595.70    224.72 o 
   3   7   7      621.09      641.05    251.45 o 
   5   7   7    13001.81    12988.90    355.02 o 
  -8   8   7     9910.56    10236.75    432.44 o 
  -6   8   7    27885.28    28188.38    566.46 o 
  -4   8   7    12523.84    11566.22    400.23 o 
  -2   8   7     4678.11     4713.12    380.11 o 
   0   8   7    19113.16    19272.60   1207.01 o 
   2   8   7    16117.88    16710.30    452.42 o 
 -20   0   8      115.79      273.33    288.07 o 
 -18   0   8     2465.11     2415.61    306.28 o 
 -16   0   8   140618.52   139558.75    751.50 o 
 -14   0   8    41168.58    41026.22    560.76 o 
 -12   0   8    37360.30    37518.46   1276.11 o 
 -10   0   8    58241.12    57596.41    505.52 o 
  -8   0   8   633932.31   625171.13  14315.32 o 
  -6   0   8    80573.84    81020.61    445.55 o 
  -4   0   8   145891.47   148222.22    793.31 o 
  -2   0   8   236868.23   237181.36   1525.99 o 
   0   0   8   702588.13   724796.19   8792.44 o 
   2   0   8     7146.99     6741.83    499.58 o 
   4   0   8   122300.73   118878.23   1221.04 o 
   6   0   8   110183.13   109337.03   1258.40 o 
   8   0   8    45488.64    44665.35    540.30 o 
  10   0   8     2362.67     2366.97    293.15 o 
  12   0   8    12252.69    12589.64   1214.75 o 
 -19   1   8    36380.55    36935.53    490.07 o 
 -17   1   8    27005.56    27390.79    293.77 o 
 -15   1   8    85285.59    85707.38    682.07 o 
 -13   1   8    50266.42    50344.45    524.30 o 
 -11   1   8    66613.74    65775.89    610.88 o 
  -9   1   8     8538.00     8683.69    161.60 o 
  -7   1   8    38115.40    37423.42    239.32 o 
  -5   1   8     1298.07     1570.14    125.58 o 
  -3   1   8       11.35      743.16    115.06 o 
  -1   1   8    20022.48    19901.72    435.61 o 
   1   1   8     7823.27     8360.57    187.84 o 
   3   1   8    57748.97    55964.04    605.75 o 
   5   1   8    45615.08    45095.37    465.72 o 
   7   1   8    37033.57    36101.63    350.37 o 
   9   1   8    32540.42    32717.22    347.24 o 
  11   1   8    50323.51    51637.59    436.40 o 
  13   1   8    24348.50    23981.68    519.58 o 
 -20   2   8     4577.17     4771.61    307.43 o 
 -18   2   8    28078.35    29084.20    383.26 o 
 -16   2   8     3320.99     3281.55    187.46 o 
 -14   2   8    38400.49    39139.31    528.61 o 
 -12   2   8   138520.44   134958.95    780.27 o 
 -10   2   8   134773.52   130841.48    540.72 o 
  -8   2   8     3771.33     4351.68    138.64 o 
  -6   2   8   371314.59   364945.88   2248.08 o 
  -4   2   8   296995.66   292819.06   2283.87 o 
  -2   2   8    78317.97    77096.27    506.40 o 
   0   2   8    24558.84    24458.97    432.42 o 
   2   2   8   336414.56   334656.69   3249.74 o 
   4   2   8    87830.39    86291.36   1027.66 o 
   6   2   8     3967.86     4030.84    144.94 o 
   8   2   8     4418.58     5062.89    202.79 o 
  10   2   8    51750.32    51083.45    501.37 o 
  12   2   8       60.00      191.01    281.89 o 
 -19   3   8    13047.17    13036.09    322.43 o 
 -17   3   8    64746.23    64406.10    600.42 o 
 -15   3   8    19387.97    19639.38    361.38 o 
 -13   3   8    49707.72    49602.91    348.83 o 
 -11   3   8    22308.96    21819.49    274.42 o 
  -9   3   8    71704.01    69769.01    750.53 o 
  -7   3   8     3666.01     3853.26    122.40 o 
  -5   3   8    15716.99    16243.01    192.94 o 
  -3   3   8     1639.36     1802.10    125.63 o 
  -1   3   8      692.95      758.24    108.02 o 
   1   3   8    75589.25    74582.61    339.08 o 
   3   3   8     6995.90     6727.77    125.27 o 
   5   3   8    34106.16    34656.18    525.15 o 
   7   3   8    17564.47    17598.37    292.25 o 
   9   3   8    56780.09    58644.41    569.92 o 
  11   3   8    14960.31    15390.20    394.80 o 
 -18   4   8      212.77      378.69    371.91 o 
 -16   4   8    41161.77    41084.04    503.38 o 
 -14   4   8    36972.45    35553.61    600.42 o 
 -12   4   8     6284.88     6232.52    351.60 o 
 -10   4   8    60258.04    58721.48    501.33 o 
  -8   4   8   185713.33   182056.69    906.97 o 
  -6   4   8    73162.70    71645.45    548.43 o 
  -4   4   8    34800.34    34719.62    396.37 o 
  -2   4   8   168276.28   167387.80   1321.43 o 
   0   4   8   188095.19   183622.20    712.92 o 
   2   4   8    20725.89    20838.78    295.49 o 
   4   4   8    33993.04    33846.29    506.80 o 
   6   4   8    71333.41    71779.25    707.75 o 
   8   4   8    12409.11    13141.23    374.35 o 
  10   4   8      101.41      274.88    237.87 o 
 -17   5   8     2601.43     2813.41    413.62 o 
 -15   5   8    42280.52    41184.00    645.29 o 
 -13   5   8    22548.67    22069.11    383.56 o 
 -11   5   8    19584.10    19478.88    353.79 o 
  -9   5   8      215.91      323.26    133.06 o 
  -7   5   8    38395.66    38348.73    404.31 o 
  -5   5   8       78.87      115.88    139.74 o 
  -3   5   8      681.78      789.04    118.54 o 
  -1   5   8    13293.36    13227.67    180.54 o 
   1   5   8     1940.98     2169.79    190.50 o 
   3   5   8    29557.27    29303.17    365.21 o 
   5   5   8    19041.85    19537.24    321.22 o 
   7   5   8    13150.02    12991.98    301.13 o 
   9   5   8     4823.88     4825.14    269.09 o 
 -14   6   8     2852.19     2966.05    350.15 o 
 -12   6   8    49574.90    48906.56    672.96 o 
 -10   6   8    10232.68    10290.74    516.59 o 
  -8   6   8    10236.21    10277.42    308.91 o 
  -6   6   8    37296.01    37561.58    278.81 o 
  -4   6   8    91169.65    89236.76    674.12 o 
  -2   6   8     6884.33     6736.27    174.71 o 
   0   6   8    23393.88    23028.92    340.92 o 
   2   6   8    41377.78    40577.81    417.42 o 
   4   6   8    30924.81    31027.47    787.56 o 
   6   6   8      276.35      515.12    230.66 o 
   8   6   8     5661.89     6057.23    296.29 o 
 -11   7   8     9780.05    10102.70    438.76 o 
  -9   7   8    12513.28    13073.32    448.55 o 
  -7   7   8      661.83      819.17    220.79 o 
  -5   7   8      201.12      351.04    244.70 o 
  -3   7   8     1789.14     2000.93    224.58 o 
  -1   7   8      119.04       12.68    150.12 o 
   1   7   8    13240.89    13066.45    293.90 o 
   3   7   8     1807.02     1748.42    263.51 o 
   5   7   8     1236.20     1054.37    268.14 o 
  -6   8   8    13840.48    13589.70    445.54 o 
  -4   8   8     3277.27     3218.09    464.94 o 
  -2   8   8    25662.65    26549.85    785.59 o 
   0   8   8    10757.01    10799.84    552.32 o 
 -21   1   9     4362.15     4964.84    317.88 o 
 -19   1   9     6322.48     6329.82    240.55 o 
 -17   1   9      921.38      993.93    176.04 o 
 -15   1   9    22370.36    21806.15    360.98 o 
 -13   1   9    57552.53    57065.75    396.12 o 
 -11   1   9     4368.20     4307.25    175.89 o 
  -9   1   9     4588.27     4953.65    177.17 o 
  -7   1   9    15041.50    15246.13    277.75 o 
  -5   1   9   135210.98   133913.47   1408.18 o 
  -3   1   9     8660.71     9314.67    187.23 o 
  -1   1   9    12609.69    12842.78    218.08 o 
   1   1   9       14.36      217.32    161.65 o 
   3   1   9    50464.54    49871.31    695.91 o 
   5   1   9    28451.32    27156.62    308.95 o 
   7   1   9     2230.39     2333.00    201.86 o 
   9   1   9     2126.20     2011.65    209.76 o 
  11   1   9     2212.80     2038.91    221.38 o 
  13   1   9     9091.01     9310.40    439.19 o 
 -20   2   9       42.06      175.34    283.82 o 
 -18   2   9      764.78     1006.85    268.20 o 
 -16   2   9      689.33      786.11    170.80 o 
 -14   2   9    16421.72    16329.48    224.33 o 
 -12   2   9       28.03       56.82    113.01 o 
 -10   2   9     8447.26     8356.55    153.05 o 
  -8   2   9      102.53      324.84    132.93 o 
  -6   2   9    53974.89    52961.27    439.64 o 
  -4   2   9     1234.81     1381.15     99.15 o 
  -2   2   9    13043.63    13219.43    159.16 o 
   0   2   9     2710.85     2568.56    154.05 o 
   2   2   9    19747.60    20336.17    372.63 o 
   4   2   9      451.09      822.84    138.18 o 
   6   2   9     3596.71     3489.45    173.61 o 
   8   2   9      540.20      529.83    191.79 o 
  10   2   9     1319.92     1233.10    233.66 o 
  12   2   9      663.57      698.90    366.58 o 
 -19   3   9     1079.16     1005.55    280.82 o 
 -17   3   9     5602.28     6093.65    299.85 o 
 -15   3   9    28482.82    28602.59    420.29 o 
 -13   3   9     5743.19     5971.79    187.87 o 
 -11   3   9      492.39      852.32    221.07 o 
  -9   3   9    18994.77    18802.97    264.13 o 
  -7   3   9     7809.17     7915.83    166.46 o 
  -5   3   9    52178.33    52514.95    394.30 o 
  -3   3   9      134.91      311.23    113.58 o 
  -1   3   9     9003.01     8788.42    204.84 o 
   1   3   9     9783.76     9911.38    141.21 o 
   3   3   9    46959.16    45587.72    632.23 o 
   5   3   9      763.51      803.47    154.26 o 
   7   3   9       73.07      102.81    198.89 o 
   9   3   9    18891.22    19231.01    397.38 o 
  11   3   9     8051.49     8594.87    360.80 o 
 -18   4   9      330.40      349.70    374.25 o 
 -16   4   9    11683.68    11538.26    328.71 o 
 -14   4   9     1622.61     1563.01    235.99 o 
 -12   4   9    23348.37    23009.66    374.08 o 
 -10   4   9     9285.06     9232.33    242.54 o 
  -8   4   9    30505.97    29625.30    380.51 o 
  -6   4   9      251.02      350.65    165.14 o 
  -4   4   9    56233.11    56377.48    497.53 o 
  -2   4   9    10225.73    10260.53    176.39 o 
   0   4   9    19635.17    19778.28    206.77 o 
   2   4   9      323.05      309.52    230.40 o 
   4   4   9    35501.09    35209.25    672.73 o 
   6   4   9      470.19      348.96    200.93 o 
   8   4   9     1204.72     1061.14    289.81 o 
  10   4   9       66.36       27.00    247.50 o 
 -17   5   9     1101.63     1181.71    360.67 o 
 -15   5   9     1908.00     1863.59    367.14 o 
 -13   5   9    15581.34    15708.43    458.83 o 
 -11   5   9    23526.20    23190.94    390.70 o 
  -9   5   9     4786.22     4680.75    174.70 o 
  -7   5   9     2468.56     2637.07    152.10 o 
  -5   5   9    10900.89    11001.76    206.33 o 
  -3   5   9      287.53      519.50    138.73 o 
  -1   5   9    22307.01    21977.25    309.33 o 
   1   5   9      410.95      587.70    158.51 o 
   3   5   9       62.78      381.72    219.23 o 
   5   5   9    11088.83    10991.58    335.08 o 
   7   5   9    11986.49    12156.51    307.76 o 
   9   5   9      299.83      491.87    250.58 o 
 -14   6   9    20130.15    19460.29    786.59 o 
 -12   6   9     4925.85     5156.17    402.08 o 
 -10   6   9     6184.44     6165.13    293.06 o 
  -8   6   9    11653.79    12061.02    326.88 o 
  -6   6   9    61907.01    60721.73    731.05 o 
  -4   6   9     3800.65     3941.52    145.08 o 
  -2   6   9    12114.69    12405.41    252.63 o 
   0   6   9    21787.84    22061.92    273.78 o 
   2   6   9    25751.79    26416.54    448.57 o 
   4   6   9      750.77      868.55    220.52 o 
   6   6   9     4032.41     4152.05    258.54 o 
 -11   7   9       55.23       94.06    347.71 o 
  -9   7   9    13215.11    14066.35    458.60 o 
  -7   7   9       34.83       23.20    312.00 o 
  -5   7   9      446.92      425.03    189.05 o 
  -3   7   9     1921.23     1927.59    190.92 o 
  -1   7   9     1877.34     1826.63    215.46 o 
   1   7   9    11130.31    10795.78    293.99 o 
   3   7   9     7095.69     7133.33    341.11 o 
  -6   8   9     7602.11     7550.20    488.12 o 
  -4   8   9    18534.88    17809.72    639.98 o 
  -2   8   9    18895.69    19986.70    905.16 o 
 -20   0  10    28645.03    28575.33    774.19 o 
 -18   0  10     4053.34     3920.01    314.98 o 
 -16   0  10     2844.04     2919.75    284.22 o 
 -14   0  10     8465.80     9027.12    680.25 o 
 -12   0  10   346175.03   339089.84   3426.32 o 
 -10   0  10    21419.59    20892.13    381.05 o 
  -8   0  10    94408.21    93380.77    657.35 o 
  -6   0  10   228523.09   231751.31    852.68 o 
  -4   0  10   437810.72   430459.28   3489.52 o 
  -2   0  10     6586.31     7506.74    347.12 o 
   0   0  10   104594.57   108427.84    780.09 o 
   2   0  10   174972.52   173958.47    851.33 o 
   4   0  10   123248.73   118448.45    993.65 o 
   6   0  10     2815.68     3140.09    319.07 o 
   8   0  10    34972.60    32519.54   1978.84 o 
  10   0  10    18355.26    18287.13    462.06 o 
  12   0  10      149.17      111.48    327.81 o 
 -21   1  10    16482.55    16838.25    513.67 o 
 -19   1  10    28718.52    28338.67    371.34 o 
 -17   1  10    34602.73    34578.90    693.04 o 
 -15   1  10    49368.66    49675.39    678.74 o 
 -13   1  10    26743.46    26631.07    235.84 o 
 -11   1  10    59778.67    58178.18    351.08 o 
  -9   1  10    12278.82    12088.63    205.50 o 
  -7   1  10    18288.97    18493.36    229.72 o 
  -5   1  10     1042.78     1393.25    160.03 o 
  -3   1  10      606.36      954.21    185.39 o 
  -1   1  10    21946.37    21745.06    293.45 o 
   1   1  10    22797.01    23119.07    468.38 o 
   3   1  10    51366.83    51105.14    737.11 o 
   5   1  10    25067.68    24588.38    263.84 o 
   7   1  10    51630.26    49402.11    520.38 o 
   9   1  10    43572.35    42637.70    540.19 o 
  11   1  10    25118.27    24511.19    423.88 o 
 -20   2  10     4524.32     4512.17    327.04 o 
 -18   2  10     5419.43     5464.24    292.74 o 
 -16   2  10    52450.27    53324.91    625.19 o 
 -14   2  10    74897.17    73493.22    540.95 o 
 -12   2  10     1447.71     1485.33    159.24 o 
 -10   2  10   195273.86   192066.19   1031.52 o 
  -8   2  10   293069.44   289958.91   1192.94 o 
  -6   2  10   173849.77   170046.30    734.74 o 
  -4   2  10    12707.97    12434.53    159.63 o 
  -2   2  10   392265.38   398393.38   2120.69 o 
   0   2  10   149768.69   145755.05   1360.66 o 
   2   2  10    40635.50    40928.22    578.23 o 
   4   2  10    34033.16    33834.50    590.59 o 
   6   2  10   109363.98   108753.87   1467.18 o 
   8   2  10     9734.79     9453.65    326.38 o 
  10   2  10      301.67      378.73    354.05 o 
 -19   3  10     7121.13     6970.82    343.43 o 
 -17   3  10    30463.87    31125.19    449.68 o 
 -15   3  10    19747.93    19258.38    536.23 o 
 -13   3  10    78048.20    76083.75    460.28 o 
 -11   3  10     1620.90     1578.44    137.17 o 
  -9   3  10    27167.64    26656.45    348.22 o 
  -7   3  10     4961.22     4934.15    200.48 o 
  -5   3  10    13689.74    13818.07    238.88 o 
  -3   3  10    32907.34    32007.19    461.08 o 
  -1   3  10      159.61      300.12    118.70 o 
   1   3  10    19549.86    19391.33    230.16 o 
   3   3  10    18997.44    19278.16    291.59 o 
   5   3  10    58553.70    58723.25    668.04 o 
   7   3  10    12721.32    12590.09    287.73 o 
   9   3  10    33255.00    32680.32   1054.78 o 
  11   3  10    19361.57    20144.35    568.54 o 
 -18   4  10     6525.59     6632.47    321.67 o 
 -16   4  10      186.08      177.66    259.65 o 
 -14   4  10    16757.60    16371.33    351.44 o 
 -12   4  10   100205.95    96180.43   1345.69 o 
 -10   4  10    31264.73    30822.78    418.82 o 
  -8   4  10    21533.55    21671.78    286.62 o 
  -6   4  10   146036.97   145730.78   1101.27 o 
  -4   4  10   132707.42   132825.52   1154.03 o 
  -2   4  10    18739.26    18613.44    309.78 o 
   0   4  10    31989.42    32519.65    533.04 o 
   2   4  10   108567.02   105992.73    974.02 o 
   4   4  10    36343.35    36506.42    495.93 o 
   6   4  10      676.10      547.45    222.63 o 
   8   4  10    11273.30    10844.26    433.87 o 
  10   4  10    12497.84    12803.88    402.99 o 
 -17   5  10    15137.63    15088.26    522.96 o 
 -15   5  10    18109.05    18073.93    393.99 o 
 -13   5  10     1394.50     1432.58    254.60 o 
 -11   5  10    42656.14    41349.80    521.18 o 
  -9   5  10     4183.60     4058.53    267.29 o 
  -7   5  10     2513.04     2703.47    194.09 o 
  -5   5  10     2730.55     2849.42    178.89 o 
  -3   5  10     9511.06     9755.93    210.43 o 
  -1   5  10    12561.19    12397.89    437.86 o 
   1   5  10    12663.66    13058.17    304.87 o 
   3   5  10    16321.86    16298.61    595.20 o 
   5   5  10     2208.98     1951.24    331.52 o 
   7   5  10    29481.35    29495.96    443.46 o 
 -14   6  10     6646.31     6795.78    443.83 o 
 -12   6  10     7743.35     7404.51    308.69 o 
 -10   6  10    23145.38    23779.99    416.97 o 
  -8   6  10    86116.48    86251.08    932.92 o 
  -6   6  10    16049.71    15957.78    275.73 o 
  -4   6  10    24474.70    24921.93    338.69 o 
  -2   6  10    48447.69    47743.20    658.63 o 
   0   6  10    52513.91    53212.27    574.33 o 
   2   6  10     4774.73     4808.24    238.93 o 
   4   6  10    18592.16    18783.93    347.04 o 
   6   6  10    15940.86    16178.56    347.81 o 
 -11   7  10      291.01      345.96    329.50 o 
  -9   7  10     1431.54     1831.64    333.42 o 
  -7   7  10     5752.94     6233.25    386.98 o 
  -5   7  10     1388.17     1503.50    245.76 o 
  -3   7  10     6476.21     6762.80    252.40 o 
  -1   7  10      254.39      370.41    206.06 o 
   1   7  10      328.01      256.88    227.26 o 
   3   7  10     6007.85     5990.68    279.89 o 
 -21   1  11      210.23      317.70    280.09 o 
 -19   1  11    15206.75    15049.98    313.57 o 
 -17   1  11    19944.84    19774.47    310.46 o 
 -15   1  11     1403.40     1604.46    197.65 o 
 -13   1  11     3965.24     3910.28    182.23 o 
 -11   1  11    22376.66    22204.60    274.77 o 
  -9   1  11    73033.42    72020.99    408.36 o 
  -7   1  11     8788.87     9630.70    331.05 o 
  -5   1  11    20488.16    20249.34    291.73 o 
  -3   1  11     2890.56     2945.33    215.69 o 
  -1   1  11    43172.48    43011.96    654.57 o 
   1   1  11    38889.33    38432.89    785.25 o 
   3   1  11     8750.25     9163.50    209.56 o 
   5   1  11      978.13      992.21    156.90 o 
   7   1  11     2415.74     2734.70    229.31 o 
   9   1  11    19061.37    17841.55    325.85 o 
  11   1  11      199.36      360.73    347.18 o 
 -20   2  11      701.29      522.61    268.20 o 
 -18   2  11     5903.40     5760.50    305.57 o 
 -16   2  11       95.23      172.50    180.05 o 
 -14   2  11     3139.10     3253.23    176.31 o 
 -12   2  11       32.09       32.08    163.11 o 
 -10   2  11    24368.30    22951.65    441.70 o 
  -8   2  11       56.76      100.11    147.74 o 
  -6   2  11    12894.55    12532.12    321.92 o 
  -4   2  11     1285.82     1424.47    138.68 o 
  -2   2  11    26344.94    26481.30    397.78 o 
   0   2  11      551.52      650.14    197.09 o 
   2   2  11     8549.43     8589.16    246.37 o 
   4   2  11     1062.18     1223.05    178.20 o 
   6   2  11     3134.06     3260.35    191.70 o 
   8   2  11      267.55      285.65    260.73 o 
  10   2  11      819.81      554.65    537.62 o 
 -19   3  11    18007.41    18050.88    423.92 o 
 -17   3  11      344.40      640.54    266.88 o 
 -15   3  11       47.46      110.25    246.48 o 
 -13   3  11    23476.99    22724.08    379.79 o 
 -11   3  11    15875.61    15277.17    267.87 o 
  -9   3  11    15616.95    15495.02    264.60 o 
  -7   3  11     3397.64     3484.45    204.92 o 
  -5   3  11    20527.55    20042.31    282.20 o 
  -3   3  11      492.35      466.14    180.68 o 
  -1   3  11    31095.64    31060.57    373.98 o 
   1   3  11     4607.17     4636.11    184.55 o 
   3   3  11      549.14      728.73    181.66 o 
   5   3  11    11519.41    11529.36    297.44 o 
   7   3  11     9799.19     9826.73    275.22 o 
   9   3  11      671.33     1277.94    380.95 o 
 -18   4  11     1741.78     2069.70    389.02 o 
 -16   4  11     7270.93     7350.81    322.84 o 
 -14   4  11     3387.07     3074.83    263.37 o 
 -12   4  11    17499.43    17595.77    291.87 o 
 -10   4  11     1128.07     1122.05    181.18 o 
  -8   4  11    52620.79    52906.20    413.41 o 
  -6   4  11    13368.75    13117.12    264.74 o 
  -4   4  11    16981.28    17189.14    383.06 o 
  -2   4  11      930.09      986.72    197.34 o 
   0   4  11    40510.31    41941.34    702.62 o 
   2   4  11     4517.05     4654.56    281.73 o 
   4   4  11     3246.38     3212.29    246.15 o 
   6   4  11      314.99      260.84    288.19 o 
   8   4  11     8281.21     8790.16    643.34 o 
 -17   5  11     8076.72     7951.09    472.76 o 
 -15   5  11    14188.89    13688.05    415.27 o 
 -13   5  11     1294.59     1358.25    255.08 o 
 -11   5  11      831.66     1033.66    269.09 o 
  -9   5  11    10745.28    10711.93    235.19 o 
  -7   5  11     1382.06     1397.66    184.40 o 
  -5   5  11    19408.07    19592.87    449.17 o 
  -3   5  11      370.02      554.65    181.30 o 
  -1   5  11       58.83      257.84    323.92 o 
   1   5  11    10605.26    10254.66    398.40 o 
   3   5  11    20481.76    21006.50    376.09 o 
   5   5  11       88.82      473.20    323.80 o 
   7   5  11     4332.33     4638.27    370.22 o 
 -14   6  11     2050.29     1776.39    394.43 o 
 -12   6  11     4495.30     4915.31    310.90 o 
 -10   6  11    31072.73    30803.21    469.37 o 
  -8   6  11     6954.71     6919.85    410.89 o 
  -6   6  11    13634.96    13688.01    276.96 o 
  -4   6  11    17316.11    18413.50    394.66 o 
  -2   6  11    33772.88    34991.80    515.75 o 
   0   6  11     1904.50     2073.77    250.59 o 
   2   6  11    10897.94    10799.34    377.04 o 
   4   6  11     8639.56     9365.66    329.82 o 
 -11   7  11     1336.43     1513.28    373.74 o 
  -9   7  11      617.69      662.38    347.74 o 
  -7   7  11        4.50       72.80    330.38 o 
  -5   7  11     6118.18     6191.04    293.74 o 
  -3   7  11     3544.34     3790.27    255.39 o 
  -1   7  11     2554.90     2389.25    241.91 o 
   1   7  11     1809.03     2330.61    260.44 o 
 -20   0  12      310.32      710.85    326.93 o 
 -18   0  12     1127.45     1444.25    315.24 o 
 -16   0  12   134965.64   135451.11    957.20 o 
 -14   0  12    10293.97    10060.23    362.00 o 
 -12   0  12    22287.21    22848.03    435.62 o 
 -10   0  12    91542.23    91751.16    713.20 o 
  -8   0  12   518233.88   522197.12   3301.20 o 
  -6   0  12    23709.09    22935.91    460.91 o 
  -4   0  12   145099.44   138787.98   2748.94 o 
  -2   0  12   251254.39   249411.00   1260.10 o 
   0   0  12   215814.67   221569.53   1191.34 o 
   2   0  12     5921.61     5979.40    157.32 o 
   4   0  12    57473.13    56093.45    659.67 o 
   6   0  12    55560.16    53690.30    680.98 o 
   8   0  12    12861.96    13058.16    445.69 o 
  10   0  12      807.14      460.55    338.22 o 
 -21   1  12    22359.88    22353.55    451.77 o 
 -19   1  12    36712.48    36148.56    447.77 o 
 -17   1  12    23391.72    23303.09    336.13 o 
 -15   1  12    43644.38    42608.76    351.00 o 
 -13   1  12    20044.84    19397.53    264.85 o 
 -11   1  12    17807.68    18272.04    297.05 o 
  -9   1  12     6233.50     6125.46    235.75 o 
  -7   1  12    15130.54    14768.04    262.07 o 
  -5   1  12     1972.51     1808.49    209.13 o 
  -3   1  12     3263.50     3456.82    234.24 o 
  -1   1  12    21541.80    21894.03    332.92 o 
   1   1  12    15871.54    16918.60    306.80 o 
   3   1  12    43285.39    43570.36    643.59 o 
   5   1  12    29361.48    28333.23    421.02 o 
   7   1  12    45162.27    42726.61    440.87 o 
   9   1  12    27574.96    25410.38    453.03 o 
 -20   2  12    11507.13    11736.37    383.24 o 
 -18   2  12    20433.32    20967.07    411.31 o 
 -16   2  12     3280.41     3426.45    181.50 o 
 -14   2  12    53439.02    53379.18    416.09 o 
 -12   2  12    83767.12    82559.79    795.28 o 
 -10   2  12    56651.94    55178.09    519.11 o 
  -8   2  12    19937.86    20016.27    248.93 o 
  -6   2  12   279949.38   276443.91   2239.99 o 
  -4   2  12   148970.36   146153.06    534.99 o 
  -2   2  12    53241.39    52440.18    719.45 o 
   0   2  12    34093.33    33441.64    383.22 o 
   2   2  12   173863.42   170756.44   2506.66 o 
   4   2  12    14093.15    15087.87    251.61 o 
   6   2  12     2860.77     2923.66    289.59 o 
   8   2  12    11286.25    10530.04    441.58 o 
 -19   3  12    16236.67    16182.02    391.17 o 
 -17   3  12    54373.44    52522.90    849.59 o 
 -15   3  12     4323.92     4348.46    272.58 o 
 -13   3  12    26825.65    26422.63    331.29 o 
 -11   3  12     6872.37     6590.38    229.86 o 
  -9   3  12    34177.89    32717.10    638.26 o 
  -7   3  12     5212.43     5085.72    224.41 o 
  -5   3  12     3313.09     3356.30    211.92 o 
  -3   3  12     3715.44     3764.77    205.02 o 
  -1   3  12     3702.35     3695.12    174.53 o 
   1   3  12    52029.49    51099.47    455.75 o 
   3   3  12     7698.02     7329.61    263.23 o 
   5   3  12    24259.83    23565.86    357.21 o 
   7   3  12    31019.42    31855.83    496.45 o 
   9   3  12    32735.25    33552.01    696.83 o 
 -18   4  12     4191.19     4314.05    316.06 o 
 -16   4  12    40913.51    40829.38    520.99 o 
 -14   4  12    14975.35    14755.47    712.93 o 
 -12   4  12     4063.76     4204.48    205.64 o 
 -10   4  12    75583.99    77065.80   1472.57 o 
  -8   4  12   155198.97   153980.80    686.74 o 
  -6   4  12    32792.54    33024.34    361.43 o 
  -4   4  12    44344.48    45172.33    398.81 o 
  -2   4  12   147173.14   149942.55   2481.44 o 
   0   4  12    72377.49    75083.81    693.10 o 
   2   4  12    10727.07    11347.06    427.22 o 
   4   4  12    21624.63    21264.33    373.42 o 
   6   4  12    33829.24    33091.84    516.19 o 
   8   4  12     3985.74     4486.95    460.84 o 
 -17   5  12     2723.20     2558.71    430.76 o 
 -15   5  12    30093.46    29762.22    475.54 o 
 -13   5  12     7485.11     7583.76    329.61 o 
 -11   5  12     4698.11     4942.19    296.03 o 
  -9   5  12       52.83      110.44    178.39 o 
  -7   5  12    21460.72    20948.34    309.68 o 
  -5   5  12     2180.28     2288.36    202.36 o 
  -3   5  12     2914.28     2943.84    284.78 o 
  -1   5  12     7893.42     8126.78    339.73 o 
   1   5  12      408.06      590.15    280.28 o 
   3   5  12    24439.56    24696.05    407.78 o 
   5   5  12    14073.79    14346.53    433.86 o 
 -14   6  12     5153.45     5676.12    407.29 o 
 -12   6  12    32119.35    32118.65    637.87 o 
 -10   6  12     5036.78     4884.73    312.03 o 
  -8   6  12    18267.45    18421.67    355.57 o 
  -6   6  12    37670.12    37000.89    561.96 o 
  -4   6  12    49234.76    50917.13   1436.97 o 
  -2   6  12     6314.31     6827.59    469.82 o 
   0   6  12    22865.76    23879.86    450.70 o 
   2   6  12    25061.79    24992.59    591.27 o 
   4   6  12     8688.87     9420.12    427.22 o 
  -9   7  12     4054.10     3833.31    386.19 o 
  -7   7  12     1214.52     1292.90    387.40 o 
  -5   7  12       98.19      166.70    249.16 o 
  -3   7  12      321.94      439.26    272.76 o 
  -1   7  12     1990.11     2019.74    221.87 o 
 -19   1  13     3349.49     3293.11    247.95 o 
 -17   1  13      205.26      265.63    182.30 o 
 -15   1  13     8069.39     8158.68    220.39 o 
 -13   1  13    54339.17    53252.77    389.85 o 
 -11   1  13      403.62      453.14    190.23 o 
  -9   1  13     4812.28     5245.02    297.17 o 
  -7   1  13      390.26      740.96    200.77 o 
  -5   1  13    61521.46    60811.34    793.89 o 
  -3   1  13    18751.07    18179.62    325.24 o 
  -1   1  13     3984.87     4130.51    246.22 o 
   1   1  13     2437.48     2304.39    226.41 o 
   3   1  13     9454.75    10062.79    274.60 o 
   5   1  13    17548.13    16815.90    320.89 o 
   7   1  13      173.48      513.82    227.97 o 
   9   1  13     1720.36     1462.67    299.52 o 
 -20   2  13       63.89       32.32    289.99 o 
 -18   2  13     1373.01     1367.77    302.57 o 
 -16   2  13       60.12       80.01    173.02 o 
 -14   2  13    13478.10    13559.68    407.31 o 
 -12   2  13      454.45      544.15    201.70 o 
 -10   2  13     6267.72     6425.74    252.77 o 
  -8   2  13     1583.33     1756.41    187.67 o 
  -6   2  13    18036.75    18532.07    250.61 o 
  -4   2  13       79.99      108.44    154.86 o 
  -2   2  13     8909.13     8902.37    207.50 o 
   0   2  13     2511.53     2631.07    238.99 o 
   2   2  13     6547.21     7116.76    254.18 o 
   4   2  13      424.56      425.10    211.84 o 
   6   2  13     2532.85     2661.87    294.38 o 
   8   2  13      229.43      364.93    296.19 o 
 -19   3  13       39.38      121.11    266.94 o 
 -17   3  13     9975.04     9782.55    366.34 o 
 -15   3  13    10742.25    10699.44    361.33 o 
 -13   3  13    11918.19    11784.84    266.35 o 
 -11   3  13      403.70      353.27    212.08 o 
  -9   3  13    16294.41    16010.02    299.00 o 
  -7   3  13      205.71      478.08    214.65 o 
  -5   3  13    28442.18    28248.65    435.46 o 
  -3   3  13     2171.73     2294.25    179.84 o 
  -1   3  13      617.79      815.97    206.77 o 
   1   3  13    16936.32    16528.54    378.91 o 
   3   3  13    14673.03    15356.33    356.01 o 
   5   3  13      818.18     1028.87    295.64 o 
   7   3  13     3358.05     3026.52    429.12 o 
 -18   4  13     1611.75     1647.90    298.25 o 
 -16   4  13     8952.90     8862.75    349.14 o 
 -14   4  13      705.08      639.66    249.07 o 
 -12   4  13    18508.95    18348.00    305.60 o 
 -10   4  13     6932.49     6535.72    244.63 o 
  -8   4  13    18287.35    18190.69    310.94 o 
  -6   4  13      160.34      300.49    212.12 o 
  -4   4  13    42177.41    43007.03    460.93 o 
  -2   4  13     6411.11     6562.51    222.52 o 
   0   4  13     8320.96     8027.44    339.07 o 
   2   4  13     1366.56     1431.12    287.23 o 
   4   4  13    11426.83    11765.45    394.41 o 
   6   4  13      407.27      743.17    417.55 o 
 -15   5  13     2677.98     2954.13    396.37 o 
 -13   5  13    11644.28    11879.61    367.22 o 
 -11   5  13     5086.53     4989.20    295.77 o 
  -9   5  13     3683.04     3983.69    217.75 o 
  -7   5  13     3086.12     3546.81    226.56 o 
  -5   5  13     4009.84     4328.82    264.55 o 
  -3   5  13     2362.13     2480.09    367.08 o 
  -1   5  13    12419.07    13150.03    386.39 o 
   1   5  13      164.99      160.42    299.70 o 
   3   5  13     1247.76     1368.25    344.38 o 
   5   5  13    10226.53     9039.65    392.06 o 
 -14   6  13    17254.16    17270.95    422.24 o 
 -12   6  13     1379.80     1462.19    303.20 o 
 -10   6  13     6383.83     6919.95    472.11 o 
  -8   6  13    15140.59    14604.43    351.73 o 
  -6   6  13    25019.75    25090.41    936.53 o 
  -4   6  13     2855.59     2691.01    284.82 o 
  -2   6  13    12504.05    12495.05    714.67 o 
   0   6  13    15397.30    16049.67    432.23 o 
   2   6  13     9461.11     9981.25    487.96 o 
  -9   7  13     8495.58     8066.44    454.59 o 
  -7   7  13     1145.52     1026.03    389.69 o 
  -5   7  13      858.11      826.86    267.45 o 
  -3   7  13      754.88      896.56    366.94 o 
 -20   0  14    46619.13    46010.45    688.16 o 
 -18   0  14     5241.55     5061.79    359.23 o 
 -16   0  14    10227.95    10830.26    488.53 o 
 -14   0  14    29918.50    29067.04   1183.65 o 
 -12   0  14   177474.78   178438.89    900.57 o 
 -10   0  14     8295.57     8120.44    296.56 o 
  -8   0  14    52525.74    51729.43    656.65 o 
  -6   0  14   108088.34   106528.78    895.53 o 
  -4   0  14   206406.64   202998.95   4357.31 o 
  -2   0  14     7605.82     7830.09    367.78 o 
   0   0  14   103300.10   105900.48   1425.12 o 
   2   0  14    78942.20    80535.22    796.18 o 
   4   0  14    24080.98    25655.87    586.16 o 
   6   0  14      518.25      519.36    315.51 o 
   8   0  14    14030.99    12454.60    455.08 o 
 -19   1  14    48358.90    47828.92    542.99 o 
 -17   1  14    32127.00    32402.72    426.12 o 
 -15   1  14    35518.64    34986.89    349.69 o 
 -13   1  14     9121.31     9206.35    234.23 o 
 -11   1  14    23284.43    22641.03    425.99 o 
  -9   1  14     2943.74     2924.08    196.53 o 
  -7   1  14      501.20      716.94    220.64 o 
  -5   1  14     2296.79     2342.53    246.20 o 
  -3   1  14     1502.16     1692.96    248.96 o 
  -1   1  14    25244.36    25378.62    367.81 o 
   1   1  14    24932.16    25263.63    460.15 o 
   3   1  14    26926.13    26244.95    415.42 o 
   5   1  14    28499.06    27907.86    389.47 o 
   7   1  14    39216.25    37680.99    775.59 o 
 -20   2  14      941.10     1070.21    288.71 o 
 -18   2  14    28465.67    29338.89    503.38 o 
 -16   2  14    60825.88    60098.06    442.74 o 
 -14   2  14    39250.28    38881.31    425.82 o 
 -12   2  14     2230.00     2552.06    228.67 o 
 -10   2  14   178467.70   177450.33   1082.54 o 
  -8   2  14   108406.98   108423.10   1408.92 o 
  -6   2  14    35421.07    35488.97    730.05 o 
  -4   2  14    45036.14    44708.02    651.82 o 
  -2   2  14   223887.30   222807.70   1289.23 o 
   0   2  14    65795.94    67119.06    965.10 o 
   2   2  14    15938.98    16207.73    311.60 o 
   4   2  14    24332.84    23231.38    487.38 o 
   6   2  14    46206.49    44713.21   1291.21 o 
 -19   3  14    13225.63    12669.44    385.68 o 
 -17   3  14    32318.05    32727.04    515.13 o 
 -15   3  14    17740.43    16881.55    410.94 o 
 -13   3  14    33196.45    32242.71    387.26 o 
 -11   3  14      205.33      185.35    209.22 o 
  -9   3  14    13459.89    13479.36    372.06 o 
  -7   3  14       47.72      174.17    210.74 o 
  -5   3  14      596.06      517.32    209.91 o 
  -3   3  14    24050.45    23940.61    288.47 o 
  -1   3  14     2437.98     2777.79    223.33 o 
   1   3  14    18913.66    18022.88    422.07 o 
   3   3  14    17348.19    17505.60    354.81 o 
   5   3  14    37518.12    37675.50    541.13 o 
   7   3  14    13937.96    13241.46    512.01 o 
 -18   4  14     7240.40     6638.34    339.87 o 
 -16   4  14     1741.30     1712.52    363.25 o 
 -14   4  14    28258.28    28839.15    476.13 o 
 -12   4  14    55794.59    54910.56    471.11 o 
 -10   4  14    14231.16    13756.24    430.23 o 
  -8   4  14    15614.24    15763.71    310.09 o 
  -6   4  14    77189.10    78764.82   1586.38 o 
  -4   4  14    64562.23    65364.56   1235.71 o 
  -2   4  14    13518.33    14207.03    418.60 o 
   0   4  14    37221.36    37588.46    720.52 o 
   2   4  14    49109.53    48803.04    783.02 o 
   4   4  14     8214.75     8506.34    365.47 o 
 -15   5  14    10698.16    11077.49    368.29 o 
 -13   5  14      832.07     1109.86    292.73 o 
 -11   5  14    22751.37    22251.09    439.10 o 
  -9   5  14      316.51      392.63    209.83 o 
  -7   5  14       28.72      121.24    215.36 o 
  -5   5  14     1663.34     2062.15    303.89 o 
  -3   5  14     1259.16     1315.42    285.13 o 
  -1   5  14    15608.98    15815.07    420.73 o 
   1   5  14    10530.33    10914.50    392.14 o 
   3   5  14     8194.13     8039.13    390.19 o 
 -12   6  14     7468.37     7790.40    359.93 o 
 -10   6  14    23710.62    24249.32    458.03 o 
  -8   6  14    37769.37    36831.82   1189.08 o 
  -6   6  14     4395.93     4565.77    315.82 o 
  -4   6  14    23327.64    23514.69   2128.04 o 
  -2   6  14    35323.14    36379.86   1127.00 o 
   0   6  14    22607.74    23542.57    488.30 o 
 -19   1  15     5998.13     5681.39    265.10 o 
 -17   1  15    22796.48    23183.19    328.40 o 
 -15   1  15      221.92      359.33    190.92 o 
 -13   1  15     5904.35     5756.59    232.81 o 
 -11   1  15     2379.58     2652.50    216.78 o 
  -9   1  15    35515.12    35815.00    375.70 o 
  -7   1  15    16989.55    16619.12    330.42 o 
  -5   1  15     7130.99     7001.06    280.45 o 
  -3   1  15      361.81      386.78    233.37 o 
  -1   1  15     8228.49     8961.25    279.81 o 
   1   1  15    24387.34    23818.46    365.87 o 
   3   1  15      926.16     1022.38    240.59 o 
   5   1  15      788.89      882.96    239.81 o 
   7   1  15       49.38      -42.19    309.99 o 
 -18   2  15     6180.72     5831.95    332.11 o 
 -16   2  15       24.11     -184.71    231.36 o 
 -14   2  15     3346.21     3498.96    250.15 o 
 -12   2  15      468.75      520.59    221.19 o 
 -10   2  15    16815.77    16905.37    330.46 o 
  -8   2  15      319.44      370.93    203.55 o 
  -6   2  15     5693.31     6003.76    270.66 o 
  -4   2  15     2045.72     2192.04    247.28 o 
  -2   2  15     7940.48     8299.67    285.36 o 
   0   2  15       22.22       37.46    213.61 o 
   2   2  15     2829.52     3125.69    237.78 o 
   4   2  15      810.16      706.03    298.64 o 
   6   2  15      763.45      742.12    300.14 o 
 -19   3  15    11554.00    11702.77    415.94 o 
 -17   3  15     1427.75     1723.57    310.84 o 
 -15   3  15     2041.85     2141.08    356.97 o 
 -13   3  15    15633.33    15753.06    323.22 o 
 -11   3  15     2226.88     2431.15    232.17 o 
  -9   3  15    11582.36    11981.47    294.46 o 
  -7   3  15     5822.98     5867.48    240.66 o 
  -5   3  15     6158.66     6195.97    396.62 o 
  -3   3  15     5008.09     4753.65    206.62 o 
  -1   3  15     9687.89    10272.63    279.85 o 
   1   3  15     2819.33     2680.54    316.29 o 
   3   3  15      409.01      383.13    298.47 o 
   5   3  15    10889.01    10496.09    392.66 o 
 -16   4  15    11129.08    10939.37    379.42 o 
 -14   4  15     4158.57     4302.49    316.56 o 
 -12   4  15    10324.94     9945.61    284.70 o 
 -10   4  15      528.03      547.47    230.18 o 
  -8   4  15    25514.12    25244.04    409.97 o 
  -6   4  15     4064.84     4365.73    240.52 o 
  -4   4  15     7893.24     7977.06    262.12 o 
  -2   4  15     1621.22     1403.73    305.26 o 
   0   4  15    19839.69    19884.52    529.57 o 
   2   4  15      654.73      649.83    284.21 o 
   4   4  15     1488.16     1238.70    373.64 o 
 -15   5  15     5491.08     5531.24    323.64 o 
 -13   5  15     2516.34     3020.30    317.23 o 
 -11   5  15     2768.75     2723.68    306.16 o 
  -9   5  15     3846.62     3634.16    245.34 o 
  -7   5  15      793.10      872.60    225.17 o 
  -5   5  15     8449.57     8367.90    602.36 o 
  -3   5  15      528.43      499.73    309.00 o 
  -1   5  15      748.86      832.82    297.29 o 
   1   5  15    10566.75    10219.13    402.70 o 
 -12   6  15     7857.16     8253.39    358.68 o 
 -10   6  15    24341.00    23094.62    610.99 o 
  -8   6  15     1600.13     1932.59    281.91 o 
  -6   6  15     7295.41     7264.50    482.19 o 
  -4   6  15    13338.35    13426.17    807.60 o 
  -2   6  15    12644.24    13733.93    434.30 o 
 -20   0  16     2136.95     1975.33    419.26 o 
 -18   0  16    14356.88    15353.44    565.05 o 
 -16   0  16   123348.43   128470.91   2188.64 o 
 -14   0  16    11719.52    11566.50    356.39 o 
 -12   0  16    64534.38    65517.07    748.96 o 
 -10   0  16   131063.56   127862.14   3251.86 o 
  -8   0  16   154613.00   153442.64   1432.50 o 
  -6   0  16     7650.94     7567.44   1287.05 o 
  -4   0  16    79063.97    77912.70   1355.61 o 
  -2   0  16   102407.29   105499.92    945.10 o 
   0   0  16    54715.57    58489.11    862.24 o 
   2   0  16     2106.63     2244.12    339.38 o 
   4   0  16    42771.16    40477.52   1006.11 o 
   6   0  16    18061.26    18715.01    534.66 o 
 -19   1  16    29490.92    30297.57    418.95 o 
 -17   1  16    21014.17    21339.71    327.20 o 
 -15   1  16    34600.11    34288.50    510.85 o 
 -13   1  16    12243.91    12655.59    318.35 o 
 -11   1  16    13889.52    14000.25    286.62 o 
  -9   1  16      473.24      556.09    248.26 o 
  -7   1  16     1315.32     1393.69    244.78 o 
  -5   1  16     4068.95     4320.75    278.60 o 
  -3   1  16     5950.39     6043.32    267.35 o 
  -1   1  16    15115.57    16028.35    334.69 o 
   1   1  16    12172.46    12136.80    311.79 o 
   3   1  16    28919.30    29371.79    445.71 o 
   5   1  16    29019.64    28430.87    500.50 o 
 -18   2  16    15750.72    15868.33    436.51 o 
 -16   2  16     1402.64     1573.78    258.56 o 
 -14   2  16    85188.12    86121.01   1023.15 o 
 -12   2  16    87343.24    89748.03   1822.29 o 
 -10   2  16    43319.05    43758.07    775.60 o 
  -8   2  16    14241.18    14442.75    474.35 o 
  -6   2  16   139417.92   138750.64   1188.33 o 
  -4   2  16    40292.71    40884.65    589.36 o 
  -2   2  16    16075.94    16647.29    339.30 o 
   0   2  16    27607.74    27805.27    474.91 o 
   2   2  16    51519.27    51915.23    617.72 o 
   4   2  16     6252.32     6219.20    342.08 o 
 -17   3  16    38559.52    38626.70    566.70 o 
 -15   3  16     3719.19     3844.48    260.52 o 
 -13   3  16    20261.29    20815.76    359.26 o 
 -11   3  16     7440.77     7400.08    279.18 o 
  -9   3  16     6760.09     6916.21    298.97 o 
  -7   3  16     6637.01     6625.66    277.30 o 
  -5   3  16      433.77      399.08    222.50 o 
  -3   3  16     5059.89     5068.57    219.20 o 
  -1   3  16     7801.25     8073.62    387.83 o 
   1   3  16    23396.66    23029.02    745.08 o 
   3   3  16     8254.79     7772.92    363.32 o 
 -16   4  16    41142.69    40413.04    701.25 o 
 -14   4  16    14376.07    14039.32    413.13 o 
 -12   4  16    21612.87    21723.73    512.51 o 
 -10   4  16    82868.02    81128.59   1462.40 o 
  -8   4  16    53281.79    53339.19    938.98 o 
  -6   4  16    11581.89    11460.36    302.98 o 
  -4   4  16    30145.46    30230.47   1041.41 o 
  -2   4  16    61422.57    61725.89    848.88 o 
   0   4  16    19043.07    18702.53    687.54 o 
   2   4  16     4020.71     3615.04    320.10 o 
 -13   5  16     3877.86     4109.88    337.43 o 
 -11   5  16     2886.87     2888.76    333.45 o 
  -9   5  16       31.45      202.41    235.14 o 
  -7   5  16     5400.93     5621.80    334.87 o 
  -5   5  16     3833.36     4156.33    329.83 o 
  -3   5  16     3552.12     3418.39    381.60 o 
  -1   5  16     4114.71     4283.64    352.11 o 
 -10   6  16     5269.42     5510.67    465.89 o 
  -8   6  16    13144.96    13141.75    395.82 o 
  -6   6  16    20758.30    21234.44   1307.95 o 
 -19   1  17      259.42      205.63    246.19 o 
 -17   1  17      907.91     1121.69    214.23 o 
 -15   1  17      598.47      659.51    251.89 o 
 -13   1  17    31841.21    31365.18    372.19 o 
 -11   1  17     3837.47     4131.26    262.23 o 
  -9   1  17     2402.25     2364.62    262.51 o 
  -7   1  17     1321.81     1451.39    257.97 o 
  -5   1  17    14932.13    15079.51    332.13 o 
  -3   1  17    14217.77    13892.05    332.08 o 
  -1   1  17      272.85      423.80    233.49 o 
   1   1  17     2818.87     3020.28    266.74 o 
   3   1  17      326.13      610.47    240.89 o 
 -18   2  17     1182.89     1236.93    308.89 o 
 -16   2  17      151.59      170.85    238.74 o 
 -14   2  17     8237.57     8259.15    293.99 o 
 -12   2  17       73.69       31.34    242.07 o 
 -10   2  17     5597.58     5650.22    262.83 o 
  -8   2  17     1429.88     1421.78    230.00 o 
  -6   2  17     8306.23     8516.86    297.20 o 
  -4   2  17       49.80       71.94    243.84 o 
  -2   2  17     4131.10     4387.01    272.97 o 
   0   2  17      816.53      907.06    245.51 o 
   2   2  17     1210.11     1313.08    320.73 o 
 -17   3  17     9047.47     9378.62    401.03 o 
 -15   3  17     1545.25     1661.07    251.17 o 
 -13   3  17     6455.64     7144.73    302.90 o 
 -11   3  17     3300.19     3592.45    264.29 o 
  -9   3  17     3850.27     3995.02    246.07 o 
  -7   3  17     3477.19     3449.91    260.54 o 
  -5   3  17    10592.85    11218.80    267.88 o 
  -3   3  17     2138.21     2061.16    206.89 o 
  -1   3  17      379.72      336.66    283.77 o 
   1   3  17     9181.13     9078.40    420.93 o 
 -16   4  17     5431.49     5614.51    374.90 o 
 -14   4  17       75.31      144.88    278.39 o 
 -12   4  17    22926.32    22398.04    386.21 o 
 -10   4  17     6307.08     5985.77    288.85 o 
  -8   4  17     6748.25     7087.96    259.59 o 
  -6   4  17     1791.23     1981.43    256.14 o 
  -4   4  17    18144.39    18524.63    741.87 o 
  -2   4  17     2160.70     2331.91    320.41 o 
   0   4  17     1721.83     1533.15    314.70 o 
 -13   5  17     8172.99     8972.90    392.67 o 
 -11   5  17      571.29      657.43    238.77 o 
  -9   5  17     2967.27     2899.50    319.07 o 
  -7   5  17     2377.24     2239.87    323.15 o 
  -5   5  17      135.48      109.56    309.30 o 
  -3   5  17     4368.66     4277.56    359.14 o 
 -18   0  18     1315.06     1897.20    294.25 o 
 -16   0  18    11740.22    12118.66    375.41 o 
 -14   0  18    48412.34    49751.15    757.64 o 
 -12   0  18   138406.17   135993.36   1131.15 o 
 -10   0  18    12774.48    12465.43    471.49 o 
  -8   0  18    75123.78    72859.27    874.02 o 
  -6   0  18   104660.89   104065.29   1053.33 o 
  -4   0  18    65703.77    68267.44    816.70 o 
  -2   0  18     5218.84     5184.36    402.48 o 
   0   0  18    30592.40    29495.91    646.28 o 
   2   0  18    22876.75    22075.11    555.85 o 
 -17   1  18    13244.91    13818.22    320.68 o 
 -15   1  18    13091.33    13628.78    318.69 o 
 -13   1  18     8662.83     8686.98    304.19 o 
 -11   1  18    10876.89    10940.30    302.94 o 
  -9   1  18       16.28       31.28    260.36 o 
  -7   1  18      102.01      134.70    266.62 o 
  -5   1  18     4377.11     4502.03    295.93 o 
  -3   1  18     4649.69     5249.18    289.04 o 
  -1   1  18    14328.76    14589.20    341.42 o 
   1   1  18    11574.15    11663.78    324.85 o 
   3   1  18    18608.21    18728.70    456.49 o 
 -18   2  18    30386.54    30061.03    593.28 o 
 -16   2  18    34346.55    35926.18    533.54 o 
 -14   2  18    25667.25    26014.12    434.92 o 
 -12   2  18    28931.82    28638.75    381.79 o 
 -10   2  18   140880.66   142287.00   1950.52 o 
  -8   2  18    66839.55    66949.84    743.03 o 
  -6   2  18    36403.44    34937.12    442.24 o 
  -4   2  18    42157.43    41754.49    489.69 o 
  -2   2  18    80728.55    81775.05    686.87 o 
   0   2  18     8033.74     9041.78    552.46 o 
   2   2  18     5969.81     5474.78    356.15 o 
 -17   3  18    16331.72    16452.33    448.60 o 
 -15   3  18     7977.93     8208.48    315.25 o 
 -13   3  18    17176.99    17086.20    415.67 o 
 -11   3  18       40.10      139.78    223.52 o 
  -9   3  18     3692.98     3779.43    267.78 o 
  -7   3  18      150.51      225.99    246.73 o 
  -5   3  18     1217.15     1104.45    215.95 o 
  -3   3  18    14185.25    15245.86    451.51 o 
  -1   3  18     2281.95     2160.96    362.80 o 
   1   3  18     9802.83     9519.53    393.45 o 
 -14   4  18    35876.51    36088.89    566.36 o 
 -12   4  18    48946.43    47923.89    797.48 o 
 -10   4  18    14835.30    14708.13    352.10 o 
  -8   4  18    29399.90    29666.01    853.17 o 
  -6   4  18    63012.38    67505.18    977.80 o 
  -4   4  18    24952.16    25687.95    649.93 o 
  -2   4  18     6409.65     6329.71    391.48 o 
 -11   5  18    11384.76    11457.63    338.17 o 
  -9   5  18      227.28      350.61    318.90 o 
  -7   5  18      305.88      294.55    329.48 o 
  -5   5  18     1069.80      998.74    333.72 o 
 -17   1  19    13531.07    13846.52    337.30 o 
 -15   1  19     2478.23     3134.08    303.07 o 
 -13   1  19     2519.79     2617.11    272.89 o 
 -11   1  19       55.74       24.42    238.00 o 
  -9   1  19     9800.84     9637.84    323.01 o 
  -7   1  19    13112.33    13289.36    359.03 o 
  -5   1  19     1320.51     1717.22    259.36 o 
  -3   1  19      968.39      831.79    257.74 o 
  -1   1  19      272.55      544.55    245.36 o 
   1   1  19     9193.38     8914.91    323.56 o 
 -16   2  19       58.35     -114.91    256.96 o 
 -14   2  19     2630.83     2878.46    257.22 o 
 -12   2  19     1424.92     1239.71    267.46 o 
 -10   2  19     5984.12     6454.89    314.08 o 
  -8   2  19       88.36       87.78    227.91 o 
  -6   2  19     4492.21     4550.02    352.75 o 
  -4   2  19     1849.40     1960.50    278.86 o 
  -2   2  19     2217.92     2387.77    258.72 o 
   0   2  19       27.23      160.47    316.29 o 
 -15   3  19     3338.59     3692.87    293.84 o 
 -13   3  19     8083.18     8152.61    283.41 o 
 -11   3  19      124.90      106.53    236.70 o 
  -9   3  19     3654.99     3777.27    281.21 o 
  -7   3  19     4190.10     3795.39    282.07 o 
  -5   3  19      140.20      206.18    252.18 o 
  -3   3  19     5912.30     5916.69    358.35 o 
  -1   3  19     1915.20     2529.23    338.01 o 
 -12   4  19     6598.77     6398.75    309.79 o 
 -10   4  19     1053.17     1242.78    265.91 o 
  -8   4  19    17860.30    18825.66    608.10 o 
  -6   4  19     3771.74     4132.02    385.24 o 
  -4   4  19     4372.13     4378.15    364.66 o 
 -16   0  20    53903.09    55205.50    838.95 o 
 -14   0  20     7857.54     7886.96    510.50 o 
 -12   0  20    43466.72    42566.44    731.10 o 
 -10   0  20    67749.66    66926.34   1191.55 o 
  -8   0  20    80042.48    79792.85    939.56 o 
  -6   0  20    19698.72    19577.42    560.94 o 
  -4   0  20    74389.89    72787.65    887.25 o 
  -2   0  20    45798.01    46725.06    726.51 o 
 -17   1  20     7341.96     7677.29    305.03 o 
 -15   1  20    13247.93    13462.89    502.31 o 
 -13   1  20     3847.89     3787.74    315.72 o 
 -11   1  20     1302.25     1469.10    257.14 o 
  -9   1  20        2.27      -80.85    264.47 o 
  -7   1  20      140.50       85.67    269.02 o 
  -5   1  20     7227.42     7272.59    317.90 o 
  -3   1  20     8506.74     8888.52    335.00 o 
  -1   1  20    10778.91    10699.25    340.42 o 
 -16   2  20     3351.11     3572.90    276.75 o 
 -14   2  20    61846.91    62439.83    768.12 o 
 -12   2  20    32932.10    33331.00    487.64 o 
 -10   2  20    16778.13    16924.70    431.45 o 
  -8   2  20    34454.89    33501.31    416.57 o 
  -6   2  20    90211.82    91316.59    702.69 o 
  -4   2  20    27602.17    28912.82    446.25 o 
  -2   2  20    12227.98    12124.23    434.06 o 
 -13   3  20     8750.88     8793.85    305.14 o 
 -11   3  20      804.77      750.83    280.79 o 
  -9   3  20      406.67      530.91    257.91 o 
  -7   3  20     4583.02     4855.66    309.80 o 
  -5   3  20      594.48      716.33    319.93 o 
 -15   1  21      314.80      309.39    260.66 o 
 -13   1  21    10159.86    10186.64    360.15 o 
 -11   1  21     4741.64     4383.39    274.99 o 
  -9   1  21      244.78      352.51    269.58 o 
  -7   1  21     1881.62     1779.53    274.79 o 
  -5   1  21     1534.22     2124.96    278.94 o 
 -14   2  21     4382.68     4269.79    308.55 o 
 -12   2  21       27.55     -147.98    283.14 o 
 -10   2  21     2516.31     2491.86    309.28 o 
  -8   2  21     1516.31     1326.23    240.62 o 
  -6   2  21     2866.97     3113.60    296.39 o 
  -9   3  21      381.83      509.55    278.45 o 
 -12   0  22    37565.71    38677.00   2064.47 o 
 -10   0  22     6643.56     6784.14    450.29 o 
  -8   0  22    41891.21    39166.35    736.46 o 
 -11   1  22     1180.23     1026.57    262.21 o 
  -9   1  22      386.83      274.99    293.17 o 
  -7   1  22     1392.93     1480.53    294.99 o 
                                                 
